# Supplementary material for: Pan-cancer neural regulation pattern with implications for patient stratification and immunotherapy
Source: Mol Ther Nucleic Acids. 2025 Oct 7;36(4):102732. doi: 10.1016/j.omtn.2025.102732 (PMC12554035; doi:10.1016/j.omtn.2025.102732)
Supplement: Table S1. Gene members of neural signal pathways [file mmc2.xlsx]

## Sheet: Table S1
Table S1. Gene members of neural signal pathways.
Description	Member
cerebellar Golgi cell to granule cell synapse	GABRA6
cholinergic synapse	PLD1
cholinergic synapse	CHRNA10
cholinergic synapse	DLGAP4
cholinergic synapse	CHRNB2
cholinergic synapse	KCNB1
cholinergic synapse	CHRNB4
cholinergic synapse	DLGAP3
cholinergic synapse	NEFL
cholinergic synapse	CHRM2
cholinergic synapse	CHRM1
dopaminergic synapse	SLC6A3
dopaminergic synapse	VPS35
dopaminergic synapse	SYT11
dopaminergic synapse	FLOT1
dopaminergic synapse	RAB3B
dopaminergic synapse	CHRNA5
dopaminergic synapse	PRKN
dopaminergic synapse	CHRNA6
dopaminergic synapse	SLC18A2
dopaminergic synapse	CHRNB3
dopaminergic synapse	NLGN2
dopaminergic synapse	DRD2
dopaminergic synapse	SV2C
dopaminergic synapse	ADRA2A
excitatory synapse	abeta-42-oligomer_human
excitatory synapse	SRPX2
excitatory synapse	SLC16A7
excitatory synapse	SCN8A
excitatory synapse	BAIAP2
excitatory synapse	SYNDIG1
excitatory synapse	ITGA3
excitatory synapse	DLG4
excitatory synapse	SYT11
excitatory synapse	SPTBN2
excitatory synapse	P2RX6
excitatory synapse	SHISA6
excitatory synapse	GRIA1
excitatory synapse	CACNG3
excitatory synapse	ATP2B3
excitatory synapse	CALB2
excitatory synapse	ADGRB3
excitatory synapse	SLC17A7
excitatory synapse	PLXNC1
excitatory synapse	C1QL1
excitatory synapse	KCNJ3
excitatory synapse	SLC17A8
excitatory synapse	ITGB1
excitatory synapse	NLGN4Y
excitatory synapse	YWHAH
excitatory synapse	AKAP5
excitatory synapse	LRRTM2
excitatory synapse	GRIA3
excitatory synapse	GRIA2
excitatory synapse	ELFN1
excitatory synapse	CHD4
excitatory synapse	GRID2
excitatory synapse	UNC13C
excitatory synapse	LRRTM1
excitatory synapse	STXBP1
excitatory synapse	CNTN6
excitatory synapse	KCNJ9
excitatory synapse	HOMER1
excitatory synapse	PPP3R1
excitatory synapse	SYP
excitatory synapse	PALLD
excitatory synapse	NETO1
excitatory synapse	CBLN1
excitatory synapse	C1QL2
excitatory synapse	GRID2IP
excitatory synapse	SORT1
excitatory synapse	NLGN1
excitatory synapse	LRRC4
excitatory synapse	SYT1
excitatory synapse	CYFIP1
excitatory synapse	SHANK1
excitatory synapse	GRIN1
excitatory synapse	FGFR2
excitatory synapse	PLXNA4
excitatory synapse	NLGN4X
excitatory synapse	PDE4B
excitatory synapse	IGSF11
excitatory synapse	NLGN2
excitatory synapse	SLC6A9
excitatory synapse	ADCY8
excitatory synapse	ATP2B2
excitatory synapse	SLC17A6
excitatory synapse	GPM6A
excitatory synapse	NLGN3
excitatory synapse	BSN
GABA-ergic synapse	ERBB4
GABA-ergic synapse	SST
GABA-ergic synapse	LRFN4
GABA-ergic synapse	CTBP1
GABA-ergic synapse	CLSTN3
GABA-ergic synapse	GABRR1
GABA-ergic synapse	LRFN5
GABA-ergic synapse	SEPTIN11
GABA-ergic synapse	KCNC2
GABA-ergic synapse	ERC2
GABA-ergic synapse	SLC6A17
GABA-ergic synapse	ZDHHC5
GABA-ergic synapse	ATP2B3
GABA-ergic synapse	GRID1
GABA-ergic synapse	SLC32A1
GABA-ergic synapse	SLITRK2
GABA-ergic synapse	DISC1
GABA-ergic synapse	PTPRO
GABA-ergic synapse	FLOT1
GABA-ergic synapse	GABRA5
GABA-ergic synapse	NLGN4Y
GABA-ergic synapse	CALB1
GABA-ergic synapse	PCLO
GABA-ergic synapse	CDH10
GABA-ergic synapse	MDGA1
GABA-ergic synapse	GABRB2
GABA-ergic synapse	GABRA2
GABA-ergic synapse	ARHGEF9
GABA-ergic synapse	LRRTM2
GABA-ergic synapse	GAP43
GABA-ergic synapse	SLC6A1
GABA-ergic synapse	GABBR1
GABA-ergic synapse	GAD2
GABA-ergic synapse	EFNA5
GABA-ergic synapse	ARFGEF2
GABA-ergic synapse	GABRG3
GABA-ergic synapse	LRRTM1
GABA-ergic synapse	KCND3
GABA-ergic synapse	NPY
GABA-ergic synapse	SLITRK3
GABA-ergic synapse	GABRA1
GABA-ergic synapse	CBLN4
GABA-ergic synapse	GABRA4
GABA-ergic synapse	SV2A
GABA-ergic synapse	CNTN5
GABA-ergic synapse	SLC6A11
GABA-ergic synapse	KCND2
GABA-ergic synapse	CDH13
GABA-ergic synapse	NLGN1
GABA-ergic synapse	GAD1
GABA-ergic synapse	CNR1
GABA-ergic synapse	PHB2
GABA-ergic synapse	NPY5R
GABA-ergic synapse	LPAR1
GABA-ergic synapse	GABRR2
GABA-ergic synapse	NLGN4X
GABA-ergic synapse	DRD1
GABA-ergic synapse	BAIAP3
GABA-ergic synapse	GABRG2
GABA-ergic synapse	GABRB1
GABA-ergic synapse	NLGN2
GABA-ergic synapse	SLC6A6
GABA-ergic synapse	DRD2
GABA-ergic synapse	CTBP2
GABA-ergic synapse	PCDH17
GABA-ergic synapse	ATP2B2
GABA-ergic synapse	ABHD6
GABA-ergic synapse	GUCY1A1
GABA-ergic synapse	PLCB1
GABA-ergic synapse	CSPG5
GABA-ergic synapse	DAG1
GABA-ergic synapse	GABRD
GABA-ergic synapse	GLRB
GABA-ergic synapse	LHFPL4
GABA-ergic synapse	NLGN3
GABA-ergic synapse	BSN
GABA-ergic synapse	SLITRK1
GABA-ergic synapse	ADRA2A
GABA-ergic synapse	IQSEC3
glutamatergic synapse	abeta-42-oligomer_human
glutamatergic synapse	ERBB4
glutamatergic synapse	ARHGEF15
glutamatergic synapse	CLSTN1
glutamatergic synapse	DRP2
glutamatergic synapse	DNAJB1
glutamatergic synapse	TSPOAP1
glutamatergic synapse	GRIN3A
glutamatergic synapse	P2RY4
glutamatergic synapse	EIF4A3
glutamatergic synapse	PLEKHA5
glutamatergic synapse	LRFN4
glutamatergic synapse	CALY
glutamatergic synapse	DLGAP2
glutamatergic synapse	CTBP1
glutamatergic synapse	PTPRS
glutamatergic synapse	PPP3CA
glutamatergic synapse	SLC16A7
glutamatergic synapse	CHMP2B
glutamatergic synapse	CLSTN3
glutamatergic synapse	OGT
glutamatergic synapse	RAB8A
glutamatergic synapse	EGLN1
glutamatergic synapse	VGF
glutamatergic synapse	LAMA5
glutamatergic synapse	PAK2
glutamatergic synapse	ARHGAP44
glutamatergic synapse	SCN8A
glutamatergic synapse	BAIAP2
glutamatergic synapse	CDC42
glutamatergic synapse	LRRC4B
glutamatergic synapse	WASF3
glutamatergic synapse	GABRR1
glutamatergic synapse	LRFN5
glutamatergic synapse	SORCS3
glutamatergic synapse	LYN
glutamatergic synapse	ARPC5L
glutamatergic synapse	EPHA4
glutamatergic synapse	EPHB1
glutamatergic synapse	LRFN3
glutamatergic synapse	ARPC2
glutamatergic synapse	VPS35
glutamatergic synapse	SRC
glutamatergic synapse	VPS18
glutamatergic synapse	GRIN2D
glutamatergic synapse	AURKA
glutamatergic synapse	SYN3
glutamatergic synapse	ITGA3
glutamatergic synapse	AP3D1
glutamatergic synapse	DVL1
glutamatergic synapse	WNT3A
glutamatergic synapse	CNTNAP1
glutamatergic synapse	PIN1
glutamatergic synapse	DLG4
glutamatergic synapse	TIAM1
glutamatergic synapse	GRIK3
glutamatergic synapse	GRIK2
glutamatergic synapse	HCN1
glutamatergic synapse	ACTB
glutamatergic synapse	SYNGAP1
glutamatergic synapse	SEPTIN11
glutamatergic synapse	CTNND1
glutamatergic synapse	ERC2
glutamatergic synapse	SYT10
glutamatergic synapse	SLC4A8
glutamatergic synapse	SPTBN2
glutamatergic synapse	CDH1
glutamatergic synapse	ACTN1
glutamatergic synapse	LIN7C
glutamatergic synapse	ADGRA1
glutamatergic synapse	ADCY1
glutamatergic synapse	FXR1
glutamatergic synapse	ACTC1
glutamatergic synapse	P2RX6
glutamatergic synapse	FLRT3
glutamatergic synapse	STX3
glutamatergic synapse	SEMA3F
glutamatergic synapse	GRM1
glutamatergic synapse	ERBIN
glutamatergic synapse	SHISA6
glutamatergic synapse	SLC6A17
glutamatergic synapse	PORCN
glutamatergic synapse	GRIA1
glutamatergic synapse	MAPK14
glutamatergic synapse	DLGAP4
glutamatergic synapse	CACNG3
glutamatergic synapse	ARHGAP39
glutamatergic synapse	TANC1
glutamatergic synapse	PARN
glutamatergic synapse	ZDHHC5
glutamatergic synapse	PLCG1
glutamatergic synapse	PFN1
glutamatergic synapse	ICAM5
glutamatergic synapse	RGS9
glutamatergic synapse	PAK3
glutamatergic synapse	MAP1LC3A
glutamatergic synapse	IL1RAPL2
glutamatergic synapse	CADPS
glutamatergic synapse	PPM1H
glutamatergic synapse	ATP2B3
glutamatergic synapse	GRID1
glutamatergic synapse	ASAP1
glutamatergic synapse	DBN1
glutamatergic synapse	GSK3B
glutamatergic synapse	SNX6
glutamatergic synapse	RTN4
glutamatergic synapse	ADGRB3
glutamatergic synapse	EPHB2
glutamatergic synapse	NPTXR
glutamatergic synapse	DNM3
glutamatergic synapse	BCAN
glutamatergic synapse	IL1RAPL1
glutamatergic synapse	RAB17
glutamatergic synapse	SLITRK2
glutamatergic synapse	FXYD6
glutamatergic synapse	CPSF2
glutamatergic synapse	NAPB
glutamatergic synapse	DLG1
glutamatergic synapse	PLXNC1
glutamatergic synapse	NRP2
glutamatergic synapse	DISC1
glutamatergic synapse	HOMER3
glutamatergic synapse	HOMER2
glutamatergic synapse	ABHD17C
glutamatergic synapse	DROSHA
glutamatergic synapse	SPTBN1
glutamatergic synapse	PTPRO
glutamatergic synapse	SHANK2
glutamatergic synapse	NUMB
glutamatergic synapse	IL1RAP
glutamatergic synapse	CLSTN2
glutamatergic synapse	ADORA2B
glutamatergic synapse	ADORA2A
glutamatergic synapse	C1QL1
glutamatergic synapse	TRIO
glutamatergic synapse	FLOT1
glutamatergic synapse	PAFAH1B1
glutamatergic synapse	SLC1A2
glutamatergic synapse	WNT7A
glutamatergic synapse	ADAM23
glutamatergic synapse	NOS1AP
glutamatergic synapse	ITGB1
glutamatergic synapse	P2RY1
glutamatergic synapse	RAP1A
glutamatergic synapse	STAU1
glutamatergic synapse	NLGN4Y
glutamatergic synapse	SEMA4F
glutamatergic synapse	GRIN2C
glutamatergic synapse	EPS15
glutamatergic synapse	YWHAH
glutamatergic synapse	LGI1
glutamatergic synapse	GPC4
glutamatergic synapse	PRKAR1A
glutamatergic synapse	KCNA3
glutamatergic synapse	DTNBP1
glutamatergic synapse	CALB1
glutamatergic synapse	RGS14
glutamatergic synapse	FBXO45
glutamatergic synapse	PCLO
glutamatergic synapse	CACNG7
glutamatergic synapse	DLGAP3
glutamatergic synapse	GPC6
glutamatergic synapse	CDH10
glutamatergic synapse	NTNG2
glutamatergic synapse	LRRTM2
glutamatergic synapse	MAPK3
glutamatergic synapse	CACNG5
glutamatergic synapse	ABHD17A
glutamatergic synapse	NTNG1
glutamatergic synapse	KPNA1
glutamatergic synapse	KCNJ11
glutamatergic synapse	FBXO2
glutamatergic synapse	DOCK10
glutamatergic synapse	HIP1R
glutamatergic synapse	PPFIA3
glutamatergic synapse	FARP1
glutamatergic synapse	PLXND1
glutamatergic synapse	CHD4
glutamatergic synapse	GRM3
glutamatergic synapse	DGKE
glutamatergic synapse	NGDN
glutamatergic synapse	PLG
glutamatergic synapse	PLAT
glutamatergic synapse	NSG1
glutamatergic synapse	SYT4
glutamatergic synapse	APPL1
glutamatergic synapse	TNIK
glutamatergic synapse	PRKACA
glutamatergic synapse	C1QL3
glutamatergic synapse	PPFIA2
glutamatergic synapse	GRID2
glutamatergic synapse	NPTX2
glutamatergic synapse	ARRB2
glutamatergic synapse	DGKQ
glutamatergic synapse	DYNLL2
glutamatergic synapse	HPCA
glutamatergic synapse	NETO2
glutamatergic synapse	ATAD1
glutamatergic synapse	SEMA3A
glutamatergic synapse	SPARCL1
glutamatergic synapse	FBXL20
glutamatergic synapse	ARF6
glutamatergic synapse	RELA
glutamatergic synapse	PCDH8
glutamatergic synapse	GRM2
glutamatergic synapse	FZD4
glutamatergic synapse	USP8
glutamatergic synapse	PSEN1
glutamatergic synapse	DBNL
glutamatergic synapse	GHRL
glutamatergic synapse	GABBR1
glutamatergic synapse	CAMKV
glutamatergic synapse	LZTS1
glutamatergic synapse	CACNG4
glutamatergic synapse	CACNG2
glutamatergic synapse	SCN10A
glutamatergic synapse	PRKCI
glutamatergic synapse	PPP3CC
glutamatergic synapse	KLHL17
glutamatergic synapse	ARFGEF2
glutamatergic synapse	RHOA
glutamatergic synapse	LRRTM1
glutamatergic synapse	CUL3
glutamatergic synapse	P2RX1
glutamatergic synapse	LRRC4C
glutamatergic synapse	ELAVL4
glutamatergic synapse	EEA1
glutamatergic synapse	STXBP1
glutamatergic synapse	LPAR2
glutamatergic synapse	PPP1CC
glutamatergic synapse	ABLIM3
glutamatergic synapse	EEF2K
glutamatergic synapse	WASL
glutamatergic synapse	UBE3A
glutamatergic synapse	CLCN3
glutamatergic synapse	PPP2R2A
glutamatergic synapse	YWHAZ
glutamatergic synapse	HOMER1
glutamatergic synapse	SLC30A3
glutamatergic synapse	SH3GL3
glutamatergic synapse	GSG1L
glutamatergic synapse	WNT5A
glutamatergic synapse	FZD9
glutamatergic synapse	FAM81A
glutamatergic synapse	LRRTM3
glutamatergic synapse	STK38
glutamatergic synapse	PPP3CB
glutamatergic synapse	DLG3
glutamatergic synapse	PPP3R1
glutamatergic synapse	CACNB4
glutamatergic synapse	AP2B1
glutamatergic synapse	KCNJ2
glutamatergic synapse	SH3GL2
glutamatergic synapse	SV2A
glutamatergic synapse	PRKAR2B
glutamatergic synapse	PRKAR1B
glutamatergic synapse	EPHA7
glutamatergic synapse	GRM5
glutamatergic synapse	RAC1
glutamatergic synapse	CORO1A
glutamatergic synapse	DLG5
glutamatergic synapse	MECP2
glutamatergic synapse	OPHN1
glutamatergic synapse	NETO1
glutamatergic synapse	HIP1
glutamatergic synapse	NRG3
glutamatergic synapse	ADGRL3
glutamatergic synapse	PRR7
glutamatergic synapse	CADPS2
glutamatergic synapse	CBLN2
glutamatergic synapse	RTN4R
glutamatergic synapse	CTTNBP2
glutamatergic synapse	HRAS
glutamatergic synapse	NRCAM
glutamatergic synapse	DGCR8
glutamatergic synapse	GHSR
glutamatergic synapse	ARF4
glutamatergic synapse	FLNA
glutamatergic synapse	KCNJ8
glutamatergic synapse	NF1
glutamatergic synapse	DNM1
glutamatergic synapse	NPTX1
glutamatergic synapse	CBLN1
glutamatergic synapse	PRRT2
glutamatergic synapse	KCND2
glutamatergic synapse	TAMALIN
glutamatergic synapse	RNF10
glutamatergic synapse	CRIPT
glutamatergic synapse	CDH11
glutamatergic synapse	CDH8
glutamatergic synapse	CDH6
glutamatergic synapse	C1QL2
glutamatergic synapse	ARHGAP22
glutamatergic synapse	GRID2IP
glutamatergic synapse	DRD4
glutamatergic synapse	CHRM2
glutamatergic synapse	SORT1
glutamatergic synapse	NLGN1
glutamatergic synapse	SLITRK4
glutamatergic synapse	KCNA2
glutamatergic synapse	LRRC4
glutamatergic synapse	PLPPR4
glutamatergic synapse	CPT1C
glutamatergic synapse	SYT1
glutamatergic synapse	CNR1
glutamatergic synapse	SHANK1
glutamatergic synapse	HTR2A
glutamatergic synapse	PHB2
glutamatergic synapse	PRKCZ
glutamatergic synapse	AKT1
glutamatergic synapse	SPTB
glutamatergic synapse	BCR
glutamatergic synapse	CHRM1
glutamatergic synapse	CNKSR2
glutamatergic synapse	EFNB3
glutamatergic synapse	CDKL5
glutamatergic synapse	ITGA8
glutamatergic synapse	LPAR1
glutamatergic synapse	PLXNA4
glutamatergic synapse	LRRK2
glutamatergic synapse	NLGN4X
glutamatergic synapse	DRD1
glutamatergic synapse	BIN1
glutamatergic synapse	PURA
glutamatergic synapse	DAPK1
glutamatergic synapse	ELAVL1
glutamatergic synapse	SLC1A6
glutamatergic synapse	NAPA
glutamatergic synapse	RAP1B
glutamatergic synapse	AP2M1
glutamatergic synapse	EFNB2
glutamatergic synapse	AKAP9
glutamatergic synapse	CPLX2
glutamatergic synapse	SH3GL1
glutamatergic synapse	TNR
glutamatergic synapse	SYN2
glutamatergic synapse	EIF4E
glutamatergic synapse	VCP
glutamatergic synapse	STK38L
glutamatergic synapse	DRD2
glutamatergic synapse	CTBP2
glutamatergic synapse	GRIN2A
glutamatergic synapse	PCDH17
glutamatergic synapse	GIPC1
glutamatergic synapse	STX4
glutamatergic synapse	PSD2
glutamatergic synapse	SHISA9
glutamatergic synapse	ARC
glutamatergic synapse	ITGB3
glutamatergic synapse	ADCY8
glutamatergic synapse	MAL2
glutamatergic synapse	PTPRT
glutamatergic synapse	ATP2B2
glutamatergic synapse	ABHD6
glutamatergic synapse	NRXN2
glutamatergic synapse	GUCY1B1
glutamatergic synapse	DLGAP1
glutamatergic synapse	RAB11A
glutamatergic synapse	SCN2A
glutamatergic synapse	PFN2
glutamatergic synapse	GUCY1A1
glutamatergic synapse	ITPKA
glutamatergic synapse	GPM6A
glutamatergic synapse	ATP2B4
glutamatergic synapse	ROR2
glutamatergic synapse	JAK2
glutamatergic synapse	RGS7BP
glutamatergic synapse	SEMA4B
glutamatergic synapse	ATP2B1
glutamatergic synapse	PLCB1
glutamatergic synapse	CSPG5
glutamatergic synapse	PPP1CA
glutamatergic synapse	SNX27
glutamatergic synapse	PACSIN2
glutamatergic synapse	PTK2B
glutamatergic synapse	FLOT2
glutamatergic synapse	ACTBL2
glutamatergic synapse	GRIP2
glutamatergic synapse	SRCIN1
glutamatergic synapse	DAG1
glutamatergic synapse	PPP2R1A
glutamatergic synapse	DOC2A
glutamatergic synapse	SNAP25
glutamatergic synapse	SCRIB
glutamatergic synapse	CPLX1
glutamatergic synapse	APBA1
glutamatergic synapse	NRP1
glutamatergic synapse	RNF19A
glutamatergic synapse	BTBD9
glutamatergic synapse	ITGA5
glutamatergic synapse	NLGN3
glutamatergic synapse	FILIP1
glutamatergic synapse	KCNA1
glutamatergic synapse	HNRNPD
glutamatergic synapse	ABR
glutamatergic synapse	ACTN2
glutamatergic synapse	EPS8
glutamatergic synapse	BSN
glutamatergic synapse	APOE
glutamatergic synapse	SLITRK1
glutamatergic synapse	ADRA2A
glutamatergic synapse	ADAM10
glutamatergic synapse	RPL22
glutamatergic synapse	CTNNB1
glutamatergic synapse	RAC3
glutamatergic synapse	PTPRD
glutamatergic synapse	RPS6KB1
glutamatergic synapse	GRIPAP1
glycinergic synapse	SLC6A5
glycinergic synapse	GLRA2
glycinergic synapse	GLRA1
glycinergic synapse	NLGN2
glycinergic synapse	ITGB3
glycinergic synapse	GLRB
glycinergic synapse	IQSEC3
inhibitory synapse	SYT11
inhibitory synapse	DTNB
inhibitory synapse	IGSF21
inhibitory synapse	SLC32A1
inhibitory synapse	NLGN4Y
inhibitory synapse	GABRA2
inhibitory synapse	GAD2
inhibitory synapse	GLRA1
inhibitory synapse	NLGN1
inhibitory synapse	GAD1
inhibitory synapse	NLGN4X
inhibitory synapse	NLGN2
inhibitory synapse	IGSF9
inhibitory synapse	CEP112
inhibitory synapse	LHFPL4
inhibitory synapse	NLGN3
inhibitory synapse	IQSEC3
neuromuscular junction	ERBB4
neuromuscular junction	SNTA1
neuromuscular junction	STX1B
neuromuscular junction	CAV3
neuromuscular junction	SLC5A7
neuromuscular junction	LAMA5
neuromuscular junction	LAMA2
neuromuscular junction	UNC13A
neuromuscular junction	PDZRN3
neuromuscular junction	EPHA4
neuromuscular junction	CHRNA1
neuromuscular junction	MUSK
neuromuscular junction	SPOCK1
neuromuscular junction	ITGA3
neuromuscular junction	DLG4
neuromuscular junction	CRKL
neuromuscular junction	CRK
neuromuscular junction	ERBIN
neuromuscular junction	GRIA1
neuromuscular junction	DLGAP4
neuromuscular junction	COL4A5
neuromuscular junction	DNAJC5
neuromuscular junction	TBC1D24
neuromuscular junction	CIB2
neuromuscular junction	EFNA2
neuromuscular junction	PSEN2
neuromuscular junction	SYNGR3
neuromuscular junction	SYNGR1
neuromuscular junction	DLG1
neuromuscular junction	SYNC
neuromuscular junction	TRIP4
neuromuscular junction	TUBA1A
neuromuscular junction	LRP4
neuromuscular junction	ITGB1
neuromuscular junction	CD2AP
neuromuscular junction	SYNGR2
neuromuscular junction	DNAJA3
neuromuscular junction	PRKAR1A
neuromuscular junction	SERPINE2
neuromuscular junction	CHRNE
neuromuscular junction	DLGAP3
neuromuscular junction	SYNGR4
neuromuscular junction	LARGE1
neuromuscular junction	DES
neuromuscular junction	PRKACA
neuromuscular junction	NEFL
neuromuscular junction	UNC13C
neuromuscular junction	PSEN1
neuromuscular junction	COLQ
neuromuscular junction	FCHSD1
neuromuscular junction	CDK5R1
neuromuscular junction	POSTN
neuromuscular junction	FCHSD2
neuromuscular junction	DLG3
neuromuscular junction	SYP
neuromuscular junction	SV2A
neuromuscular junction	UTRN
neuromuscular junction	ACHE
neuromuscular junction	RAPSN
neuromuscular junction	P2RX7
neuromuscular junction	CDH15
neuromuscular junction	LAMB2
neuromuscular junction	NLGN1
neuromuscular junction	NGFR
neuromuscular junction	CHRND
neuromuscular junction	CDK5
neuromuscular junction	DLG2
neuromuscular junction	CHRNB1
neuromuscular junction	ERBB2
neuromuscular junction	SLC8A3
neuromuscular junction	ASCC1
neuromuscular junction	APP
neuromuscular junction	F2R
neuromuscular junction	UNC13B
neuromuscular junction	ANK3
neuromuscular junction	MYH9
neuron to neuron synapse	abeta-42-oligomer_human
neuron to neuron synapse	ERBB4
neuron to neuron synapse	CLSTN1
neuron to neuron synapse	DRP2
neuron to neuron synapse	RTN3
neuron to neuron synapse	DNAJB1
neuron to neuron synapse	GRIN3A
neuron to neuron synapse	PLEKHA5
neuron to neuron synapse	LRFN4
neuron to neuron synapse	ATP1B2
neuron to neuron synapse	CAMK2N1
neuron to neuron synapse	DLGAP2
neuron to neuron synapse	PRNP
neuron to neuron synapse	PTPRS
neuron to neuron synapse	SLC16A7
neuron to neuron synapse	CPEB4
neuron to neuron synapse	FABP5
neuron to neuron synapse	CHMP2B
neuron to neuron synapse	CAMK2A
neuron to neuron synapse	CLSTN3
neuron to neuron synapse	INSYN2A
neuron to neuron synapse	RAB8A
neuron to neuron synapse	EGLN1
neuron to neuron synapse	PAK2
neuron to neuron synapse	DMTN
neuron to neuron synapse	GPHN
neuron to neuron synapse	LRRC7
neuron to neuron synapse	ARHGAP44
neuron to neuron synapse	SCN8A
neuron to neuron synapse	BAIAP2
neuron to neuron synapse	SYNDIG1
neuron to neuron synapse	LRRC4B
neuron to neuron synapse	LRFN5
neuron to neuron synapse	SORCS3
neuron to neuron synapse	SLC8A2
neuron to neuron synapse	PICK1
neuron to neuron synapse	EPHA4
neuron to neuron synapse	LRFN3
neuron to neuron synapse	VPS35
neuron to neuron synapse	SPOCK1
neuron to neuron synapse	PSD3
neuron to neuron synapse	GRIN2D
neuron to neuron synapse	AURKA
neuron to neuron synapse	SYN3
neuron to neuron synapse	DVL1
neuron to neuron synapse	SHANK3
neuron to neuron synapse	DLG4
neuron to neuron synapse	SYT11
neuron to neuron synapse	TIAM1
neuron to neuron synapse	GRIK3
neuron to neuron synapse	GRIK2
neuron to neuron synapse	SYNGAP1
neuron to neuron synapse	SEPTIN11
neuron to neuron synapse	CTNND1
neuron to neuron synapse	ALS2
neuron to neuron synapse	SORCS2
neuron to neuron synapse	DCLK1
neuron to neuron synapse	SLC4A8
neuron to neuron synapse	LIN7C
neuron to neuron synapse	SYT9
neuron to neuron synapse	ADGRA1
neuron to neuron synapse	ADCY1
neuron to neuron synapse	FXR2
neuron to neuron synapse	NSF
neuron to neuron synapse	FXR1
neuron to neuron synapse	RS1
neuron to neuron synapse	PDPK1
neuron to neuron synapse	CABP1
neuron to neuron synapse	FLRT3
neuron to neuron synapse	GRM1
neuron to neuron synapse	GRIN2B
neuron to neuron synapse	PPP1R9B
neuron to neuron synapse	CNIH2
neuron to neuron synapse	RNF112
neuron to neuron synapse	STXBP5
neuron to neuron synapse	DTNB
neuron to neuron synapse	SHISA6
neuron to neuron synapse	GRIA1
neuron to neuron synapse	NEFH
neuron to neuron synapse	SYT7
neuron to neuron synapse	ABI3
neuron to neuron synapse	GRIN3B
neuron to neuron synapse	NOS1
neuron to neuron synapse	CACNG3
neuron to neuron synapse	SHISA8
neuron to neuron synapse	FMR1
neuron to neuron synapse	TANC1
neuron to neuron synapse	PAK6
neuron to neuron synapse	ZDHHC15
neuron to neuron synapse	NECTIN3
neuron to neuron synapse	RGS9
neuron to neuron synapse	PAK3
neuron to neuron synapse	DGKI
neuron to neuron synapse	GRID1
neuron to neuron synapse	PPP1R9A
neuron to neuron synapse	DBN1
neuron to neuron synapse	NTRK2
neuron to neuron synapse	LZTS3
neuron to neuron synapse	RPLP0
neuron to neuron synapse	TSC2
neuron to neuron synapse	RTN4
neuron to neuron synapse	ADGRB3
neuron to neuron synapse	EPHB2
neuron to neuron synapse	KALRN
neuron to neuron synapse	DNM3
neuron to neuron synapse	SLC8A1
neuron to neuron synapse	ATP1A3
neuron to neuron synapse	RPS27
neuron to neuron synapse	RPS25
neuron to neuron synapse	ZDHHC2
neuron to neuron synapse	NCK2
neuron to neuron synapse	P2RX3
neuron to neuron synapse	DLG1
neuron to neuron synapse	PLXNC1
neuron to neuron synapse	CADM1
neuron to neuron synapse	DISC1
neuron to neuron synapse	HOMER3
neuron to neuron synapse	HOMER2
neuron to neuron synapse	ABHD17C
neuron to neuron synapse	DROSHA
neuron to neuron synapse	SPTBN1
neuron to neuron synapse	PTPRO
neuron to neuron synapse	SHANK2
neuron to neuron synapse	CLSTN2
neuron to neuron synapse	ADORA2A
neuron to neuron synapse	C1QL1
neuron to neuron synapse	MPDZ
neuron to neuron synapse	SLC1A1
neuron to neuron synapse	GRIK5
neuron to neuron synapse	LRP4
neuron to neuron synapse	DNAJC6
neuron to neuron synapse	SRGAP2
neuron to neuron synapse	ITGB1
neuron to neuron synapse	CPEB3
neuron to neuron synapse	SIPA1L1
neuron to neuron synapse	VTI1A
neuron to neuron synapse	GIT1
neuron to neuron synapse	P2RY1
neuron to neuron synapse	RPL30
neuron to neuron synapse	NTSR1
neuron to neuron synapse	NLGN4Y
neuron to neuron synapse	PSD
neuron to neuron synapse	SEMA4F
neuron to neuron synapse	GRIN2C
neuron to neuron synapse	YWHAH
neuron to neuron synapse	DTNBP1
neuron to neuron synapse	CALB1
neuron to neuron synapse	RGS14
neuron to neuron synapse	FBXO45
neuron to neuron synapse	CHRNA3
neuron to neuron synapse	PCLO
neuron to neuron synapse	CACNG7
neuron to neuron synapse	AKAP5
neuron to neuron synapse	RPL8
neuron to neuron synapse	DLGAP3
neuron to neuron synapse	ARHGEF9
neuron to neuron synapse	LRRTM2
neuron to neuron synapse	ADD3
neuron to neuron synapse	GRIK4
neuron to neuron synapse	ATP7A
neuron to neuron synapse	GRIA3
neuron to neuron synapse	GRIA2
neuron to neuron synapse	CACNG5
neuron to neuron synapse	ABHD17A
neuron to neuron synapse	KPNA1
neuron to neuron synapse	ITPR1
neuron to neuron synapse	PDLIM5
neuron to neuron synapse	HIP1R
neuron to neuron synapse	DAGLA
neuron to neuron synapse	CHD4
neuron to neuron synapse	GRM3
neuron to neuron synapse	GRM7
neuron to neuron synapse	CAPZB
neuron to neuron synapse	PALM
neuron to neuron synapse	GAP43
neuron to neuron synapse	TNIK
neuron to neuron synapse	SYN1
neuron to neuron synapse	C1QL3
neuron to neuron synapse	STRN
neuron to neuron synapse	GRID2
neuron to neuron synapse	NPTN
neuron to neuron synapse	ABHD17B
neuron to neuron synapse	GRIP1
neuron to neuron synapse	GRIK1
neuron to neuron synapse	RPS19
neuron to neuron synapse	ARF1
neuron to neuron synapse	NETO2
neuron to neuron synapse	RPL14
neuron to neuron synapse	RTN1
neuron to neuron synapse	KCNH1
neuron to neuron synapse	PRR12
neuron to neuron synapse	RPS13
neuron to neuron synapse	RPS18
neuron to neuron synapse	RPS14
neuron to neuron synapse	CDH2
neuron to neuron synapse	USP8
neuron to neuron synapse	DBNL
neuron to neuron synapse	LZTS1
neuron to neuron synapse	CACNG4
neuron to neuron synapse	ADORA1
neuron to neuron synapse	INPP4A
neuron to neuron synapse	CACNG2
neuron to neuron synapse	INSYN1
neuron to neuron synapse	KLHL17
neuron to neuron synapse	ARFGEF2
neuron to neuron synapse	MAGI2
neuron to neuron synapse	PRKN
neuron to neuron synapse	BACE1
neuron to neuron synapse	CPEB1
neuron to neuron synapse	MTMR2
neuron to neuron synapse	CACNA1C
neuron to neuron synapse	LRRC4C
neuron to neuron synapse	MAP1B
neuron to neuron synapse	CDK5R1
neuron to neuron synapse	SLITRK3
neuron to neuron synapse	EEF2K
neuron to neuron synapse	RPL38
neuron to neuron synapse	GPER1
neuron to neuron synapse	HOMER1
neuron to neuron synapse	SLC30A3
neuron to neuron synapse	SH3GL3
neuron to neuron synapse	SIGMAR1
neuron to neuron synapse	SLC30A1
neuron to neuron synapse	FYN
neuron to neuron synapse	GSG1L
neuron to neuron synapse	BMPR2
neuron to neuron synapse	FAM81A
neuron to neuron synapse	LRRTM3
neuron to neuron synapse	NECTIN1
neuron to neuron synapse	DLG3
neuron to neuron synapse	PPP3R1
neuron to neuron synapse	ABI1
neuron to neuron synapse	TMEM108
neuron to neuron synapse	GNG3
neuron to neuron synapse	PRKAR1B
neuron to neuron synapse	SAMD14
neuron to neuron synapse	RHEB
neuron to neuron synapse	PCBP2
neuron to neuron synapse	PCBP1
neuron to neuron synapse	GRM5
neuron to neuron synapse	DLG5
neuron to neuron synapse	NETO1
neuron to neuron synapse	GOPC
neuron to neuron synapse	OPRD1
neuron to neuron synapse	LIN7B
neuron to neuron synapse	PRR7
neuron to neuron synapse	SYT12
neuron to neuron synapse	NRCAM
neuron to neuron synapse	DGCR8
neuron to neuron synapse	PRRT2
neuron to neuron synapse	TAMALIN
neuron to neuron synapse	ANKS1B
neuron to neuron synapse	RNF10
neuron to neuron synapse	CRIPT
neuron to neuron synapse	RPS3
neuron to neuron synapse	C1QL2
neuron to neuron synapse	GRID2IP
neuron to neuron synapse	CHRM2
neuron to neuron synapse	SORT1
neuron to neuron synapse	NLGN1
neuron to neuron synapse	NGFR
neuron to neuron synapse	PKP4
neuron to neuron synapse	TSC1
neuron to neuron synapse	LRRC4
neuron to neuron synapse	PLPPR4
neuron to neuron synapse	SYT1
neuron to neuron synapse	SHANK1
neuron to neuron synapse	GRIN1
neuron to neuron synapse	PHB2
neuron to neuron synapse	NSMF
neuron to neuron synapse	CACNG8
neuron to neuron synapse	BAALC
neuron to neuron synapse	PRKCZ
neuron to neuron synapse	DCC
neuron to neuron synapse	BCR
neuron to neuron synapse	CHRM1
neuron to neuron synapse	CNKSR2
neuron to neuron synapse	NEURL1
neuron to neuron synapse	EFNB3
neuron to neuron synapse	CDKL5
neuron to neuron synapse	ITGA8
neuron to neuron synapse	PLXNA4
neuron to neuron synapse	IQSEC1
neuron to neuron synapse	NLGN4X
neuron to neuron synapse	CALCA
neuron to neuron synapse	PDE4B
neuron to neuron synapse	IGSF11
neuron to neuron synapse	MINK1
neuron to neuron synapse	CDK5
neuron to neuron synapse	NLGN2
neuron to neuron synapse	DAPK1
neuron to neuron synapse	DLG2
neuron to neuron synapse	EFNB2
neuron to neuron synapse	AKAP9
neuron to neuron synapse	PRRT1
neuron to neuron synapse	PDYN
neuron to neuron synapse	PENK
neuron to neuron synapse	SYN2
neuron to neuron synapse	RPL7
neuron to neuron synapse	RAPGEF4
neuron to neuron synapse	USP50
neuron to neuron synapse	SYNPO
neuron to neuron synapse	GRIA4
neuron to neuron synapse	SLC6A9
neuron to neuron synapse	GRIN2A
neuron to neuron synapse	LIN7A
neuron to neuron synapse	IGSF9B
neuron to neuron synapse	CTNND2
neuron to neuron synapse	SHISA9
neuron to neuron synapse	SLC8A3
neuron to neuron synapse	ARC
neuron to neuron synapse	ADCY8
neuron to neuron synapse	CAP2
neuron to neuron synapse	MAL2
neuron to neuron synapse	PJA2
neuron to neuron synapse	ROGDI
neuron to neuron synapse	PTPRT
neuron to neuron synapse	ATP2B2
neuron to neuron synapse	ADGRB1
neuron to neuron synapse	EIF3E
neuron to neuron synapse	DLGAP1
neuron to neuron synapse	SH2D5
neuron to neuron synapse	PRKCG
neuron to neuron synapse	RGS7BP
neuron to neuron synapse	SEMA4B
neuron to neuron synapse	NCS1
neuron to neuron synapse	PTK2B
neuron to neuron synapse	RPL6
neuron to neuron synapse	ATP1A1
neuron to neuron synapse	BNIP3
neuron to neuron synapse	SEMA4C
neuron to neuron synapse	GRIP2
neuron to neuron synapse	SRCIN1
neuron to neuron synapse	MPP2
neuron to neuron synapse	SCRIB
neuron to neuron synapse	SHISA7
neuron to neuron synapse	SLC39A3
neuron to neuron synapse	RNF19A
neuron to neuron synapse	MAPK8IP2
neuron to neuron synapse	RUSC1
neuron to neuron synapse	LRFN1
neuron to neuron synapse	NLGN3
neuron to neuron synapse	EIF3A
neuron to neuron synapse	HNRNPD
neuron to neuron synapse	ADD2
neuron to neuron synapse	ADD1
neuron to neuron synapse	ACTN2
neuron to neuron synapse	DNM2
neuron to neuron synapse	EPS8
neuron to neuron synapse	BSN
neuron to neuron synapse	RPL12
neuron to neuron synapse	SLITRK1
neuron to neuron synapse	PTEN
neuron to neuron synapse	HNRNPH2
neuron to neuron synapse	ADRA2A
neuron to neuron synapse	ADAM10
neuron to neuron synapse	CTNNB1
neuron to neuron synapse	ARHGAP32
neuron to neuron synapse	INSYN2B
neuron to neuron synapse	IQSEC3
neuron to neuron synapse	AKAP7
neuron to neuron synapse	PTPRD
perforant pathway to dendrate granule cell synapse	NGDN
ribbon synapse	DIAPH3
ribbon synapse	CACNB2
ribbon synapse	PACSIN1
ribbon synapse	CDH23
ribbon synapse	NPHP4
ribbon synapse	CPLX3
ribbon synapse	EGFLAM
ribbon synapse	ATP2A2
ribbon synapse	DNM1
ribbon synapse	NLGN2
ribbon synapse	CTBP2
ribbon synapse	ATP2B1
ribbon synapse	DAG1
ribbon synapse	SNAP25
ribbon synapse	BSN
Schaffer collateral - CA1 synapse	ROCK1
Schaffer collateral - CA1 synapse	PTPRA
Schaffer collateral - CA1 synapse	PTPRS
Schaffer collateral - CA1 synapse	PPP3CA
Schaffer collateral - CA1 synapse	SLC16A7
Schaffer collateral - CA1 synapse	PPFIA1
Schaffer collateral - CA1 synapse	BAIAP2
Schaffer collateral - CA1 synapse	CDC42
Schaffer collateral - CA1 synapse	EPHA4
Schaffer collateral - CA1 synapse	STXBP4
Schaffer collateral - CA1 synapse	DVL1
Schaffer collateral - CA1 synapse	ACTB
Schaffer collateral - CA1 synapse	CTNND1
Schaffer collateral - CA1 synapse	ADCY1
Schaffer collateral - CA1 synapse	STX3
Schaffer collateral - CA1 synapse	GRM1
Schaffer collateral - CA1 synapse	NEFH
Schaffer collateral - CA1 synapse	IQSEC2
Schaffer collateral - CA1 synapse	CACNG3
Schaffer collateral - CA1 synapse	PLCG1
Schaffer collateral - CA1 synapse	ADORA3
Schaffer collateral - CA1 synapse	LRFN2
Schaffer collateral - CA1 synapse	P2RX3
Schaffer collateral - CA1 synapse	ADORA2B
Schaffer collateral - CA1 synapse	PAFAH1B1
Schaffer collateral - CA1 synapse	SLC1A1
Schaffer collateral - CA1 synapse	WNT7A
Schaffer collateral - CA1 synapse	ITGB1
Schaffer collateral - CA1 synapse	INA
Schaffer collateral - CA1 synapse	DTNBP1
Schaffer collateral - CA1 synapse	NTNG2
Schaffer collateral - CA1 synapse	ARHGDIA
Schaffer collateral - CA1 synapse	LRRTM2
Schaffer collateral - CA1 synapse	RHOB
Schaffer collateral - CA1 synapse	TUBB2B
Schaffer collateral - CA1 synapse	NTNG1
Schaffer collateral - CA1 synapse	RAP2A
Schaffer collateral - CA1 synapse	ITPR1
Schaffer collateral - CA1 synapse	CAPZB
Schaffer collateral - CA1 synapse	PLG
Schaffer collateral - CA1 synapse	PLAT
Schaffer collateral - CA1 synapse	SYN1
Schaffer collateral - CA1 synapse	NEFL
Schaffer collateral - CA1 synapse	FBXL20
Schaffer collateral - CA1 synapse	PCDH8
Schaffer collateral - CA1 synapse	GHRL
Schaffer collateral - CA1 synapse	GABBR1
Schaffer collateral - CA1 synapse	CACNG2
Schaffer collateral - CA1 synapse	PRKCI
Schaffer collateral - CA1 synapse	APBA2
Schaffer collateral - CA1 synapse	LRRC4C
Schaffer collateral - CA1 synapse	EEA1
Schaffer collateral - CA1 synapse	SLC30A1
Schaffer collateral - CA1 synapse	FYN
Schaffer collateral - CA1 synapse	GSG1L
Schaffer collateral - CA1 synapse	WNT5A
Schaffer collateral - CA1 synapse	PPP3R1
Schaffer collateral - CA1 synapse	SYP
Schaffer collateral - CA1 synapse	ACTG1
Schaffer collateral - CA1 synapse	PRKAR1B
Schaffer collateral - CA1 synapse	GRM5
Schaffer collateral - CA1 synapse	NETO1
Schaffer collateral - CA1 synapse	HIP1
Schaffer collateral - CA1 synapse	GHSR
Schaffer collateral - CA1 synapse	TAMALIN
Schaffer collateral - CA1 synapse	CDH11
Schaffer collateral - CA1 synapse	LRRC4
Schaffer collateral - CA1 synapse	SHANK1
Schaffer collateral - CA1 synapse	PRKCZ
Schaffer collateral - CA1 synapse	DCC
Schaffer collateral - CA1 synapse	BCR
Schaffer collateral - CA1 synapse	RALA
Schaffer collateral - CA1 synapse	CHRM1
Schaffer collateral - CA1 synapse	GABRB1
Schaffer collateral - CA1 synapse	EFNB2
Schaffer collateral - CA1 synapse	TNR
Schaffer collateral - CA1 synapse	SYN2
Schaffer collateral - CA1 synapse	PTN
Schaffer collateral - CA1 synapse	CASK
Schaffer collateral - CA1 synapse	GIPC1
Schaffer collateral - CA1 synapse	ADCY8
Schaffer collateral - CA1 synapse	PFN2
Schaffer collateral - CA1 synapse	AKAP12
Schaffer collateral - CA1 synapse	SNX27
Schaffer collateral - CA1 synapse	PTK2B
Schaffer collateral - CA1 synapse	MAPK9
Schaffer collateral - CA1 synapse	CPLX1
Schaffer collateral - CA1 synapse	APBA1
Schaffer collateral - CA1 synapse	ADRB1
Schaffer collateral - CA1 synapse	ABR
Schaffer collateral - CA1 synapse	BSN
Schaffer collateral - CA1 synapse	CTNNB1
Schaffer collateral - CA1 synapse	PTPRD
serotonergic synapse	SLC6A4
serotonergic synapse	HTR1B
