# Supplementary material for: Pan-cancer neural regulation pattern with implications for patient stratification and immunotherapy
Source: Mol Ther Nucleic Acids. 2025 Oct 7;36(4):102732. doi: 10.1016/j.omtn.2025.102732 (PMC12554035; doi:10.1016/j.omtn.2025.102732)
Supplement: Table S2. The genes involved in cancer- or immune-related pathways [file mmc3.xlsx]

## Sheet: Table S2
Table S2. The genes involved in cancer or immune-related pathways.
PI3K-AKT signaling in cancer(Reactome, 110)	VEGFR2 mediated cell proliferation(Reactome, 19)	Epithelial mesenchymal transition(Hallmark, 200)	inflammatory response(Hallmark, 200)	Apoptosis(Reactome, 179)	Immune response(GOBP, 583)
AKT1	AHCYL1	ABI3BP	ABCA1	ACIN1	A2M
AKT1S1	CALM1	ACTA2	ABI1	ADD1	ABHD17A
AKT2	HRAS	ADAM12	ACVR1B	AKT1	ABL1
AKT3	ITPR1	ANPEP	ACVR2A	AKT2	ACOD1
AREG	ITPR2	APLP1	ADGRE1	AKT3	ADA
BAD	ITPR3	AREG	ADM	APAF1	AIM2
BDNF	KDR	BASP1	ADORA2B	APC	AKT1
BTC	KRAS	BDNF	ADRM1	APIP	ALPK1
CASP9	NRAS	BGN	AHR	APPL1	ANKRD17
CD19	PDPK1	BMP1	APLNR	ARHGAP10	AP3B1
CD28	PLCG1	CADM1	AQP9	AVEN	APPL1
CD80	PRKCA	CALD1	ATP2A2	BAD	APPL2
CD86	PRKCB	CALU	ATP2B1	BAK1	ARRB2
CDKN1A	PRKCD	CAP2	ATP2C1	BAX	ATAT1
CDKN1B	PRKCZ	CAPG	AXL	BBC3	AURKB
CHUK	RASA1	CCN1	BDKRB1	BCAP31	BAG6
CREB1	SPHK1	CCN2	BEST1	BCL2	BANF1
EGF	SRC	CD44	BST2	BCL2L1	BANK1
EGFR	VEGFA	CD59	BTG2	BCL2L11	BAX
EPGN		CDH11	C3AR1	BID	BCAR1
ERBB2		CDH2	C5AR1	BIRC2	BCL10
ERBB3		CDH6	CALCRL	BMF	BCL2
ERBB4		COL11A1	CCL17	BMX	BECN1
EREG		COL12A1	CCL2	C1QBP	BIRC2
ESR1		COL16A1	CCL20	CARD8	BIRC3
ESR2		COL1A1	CCL22	CASP3	BLK
FGF1		COL1A2	CCL24	CASP6	BLNK
FGF10		COL3A1	CCL5	CASP7	BMX
FGF16		COL4A1	CCL7	CASP8	BPIFB1
FGF17		COL4A2	CCR7	CASP9	BRAF
FGF18		COL5A1	CCRL2	CD14	BRCC3
FGF19		COL5A2	CD14	CDH1	BTK
FGF2		COL5A3	CD40	CDKN2A	BTN1A1
FGF20		COL6A2	CD48	CFLAR	BTN2A1
FGF22		COL6A3	CD55	CLSPN	BTN2A2
FGF23		COL7A1	CD69	CTNNB1	BTN2A3P
FGF3		COL8A2	CD70	CYCS	BTN3A1
FGF4		COLGALT1	CD82	DAPK1	BTN3A2
FGF5		COMP	CDKN1A	DAPK2	BTN3A3
FGF6		COPA	CHST2	DAPK3	BTNL10P
FGF7		CRLF1	CLEC5A	DBNL	BTNL2
FGF8		CTHRC1	CMKLR1	DCC	BTNL3
FGF9		CXCL1	CSF1	DFFA	BTNL8
FGFR1		CXCL12	CSF3	DFFB	BTNL9
FGFR2		CXCL6	CSF3R	DIABLO	BTRC
FGFR3		CXCL8	CX3CL1	DNM1L	C1QA
FGFR4		DAB2	CXCL10	DSG1	C1QB
FLT3		DCN	CXCL11	DSG2	C1QBP
FLT3LG		DKK1	CXCL6	DSG3	C1QC
FOXO1		DPYSL3	CXCL8	DSP	C1R
FOXO3		DST	CXCL9	DYNLL1	C1RL
FOXO4		ECM1	CXCR6	DYNLL2	C1S
FOXO6		ECM2	CYBB	E2F1	C2
FRS2		EDIL3	DCBLD2	FADD	C3
FYN		EFEMP2	EBI3	FAS	C3AR1
GAB1		ELN	EDN1	FASLG	C4A
GAB2		EMP3	EIF2AK2	FNTA	C4B
GRB2		ENO2	EMP3	GAS2	C4BPA
GSK3A		FAP	EREG	GSDMD	C4BPB
GSK3B		FAS	F3	GSDME	C5
HBEGF		FBLN1	FFAR2	GSN	C5AR1
HGF		FBLN2	FPR1	GZMB	C5AR2
ICOS		FBLN5	FZD5	H1-0	C6
IRS1		FBN1	GABBR1	H1-1	C7
IRS2		FBN2	GCH1	H1-2	C8A
KIT		FERMT2	GNA15	H1-3	C8B
KITLG		FGF2	GNAI3	H1-4	C8G
KL		FLNA	GP1BA	H1-5	C9
KLB		FMOD	GPC3	HMGB1	CACNB3
LCK		FN1	GPR132	HMGB2	CACNB4
MAPKAP1		FOXC2	GPR183	KPNA1	CACTIN
MDM2		FSTL1	HAS2	KPNB1	CARD11
MET		FSTL3	HBEGF	LMNA	CARD8
MLST8		FUCA1	HIF1A	LMNB1	CASP1
MTOR		FZD8	HPN	LY96	CASP6
NR4A1		GADD45A	HRH1	MAGED1	CAV1
NRG1		GADD45B	ICAM1	MAPK1	CBLB
NRG2		GAS1	ICAM4	MAPK3	CCR7
NRG3		GEM	ICOSLG	MAPK8	CD14
NRG4		GJA1	IFITM1	MAPT	CD160
NTF3		GLIPR1	IFNAR1	NMT1	CD19
NTF4		GPC1	IFNGR2	OCLN	CD22
NTRK2		GPX7	IL10	OMA1	CD226
NTRK3		GREM1	IL10RA	OPA1	CD247
PDGFA		HTRA1	IL12B	PAK2	CD274
PDGFB		ID2	IL15	PKP1	CD276
PDGFRA		IGFBP2	IL15RA	PLEC	CD28
PDGFRB		IGFBP3	IL18	PMAIP1	CD2AP
PDPK1		IGFBP4	IL18R1	PPP1R13B	CD300A
PIK3AP1		IL15	IL18RAP	PPP3CC	CD300LF
PIK3CA		IL32	IL1A	PPP3R1	CD36
PIK3CB		IL6	IL1B	PRKCD	CD38
PIK3CD		INHBA	IL1R1	PRKCQ	CD3D
PIK3R1		ITGA2	IL2RB	PSMA1	CD3E
PIK3R2		ITGA5	IL4R	PSMA2	CD3G
PIK3R3		ITGAV	IL6	PSMA3	CD46
PRR5		ITGB1	IL7R	PSMA4	CD47
PTEN		ITGB3	INHBA	PSMA5	CD55
PTPN11		ITGB5	IRAK2	PSMA6	CD59
RAC1		JUN	IRF1	PSMA7	CD5L
RAC2		LAMA1	IRF7	PSMA8	CD79A
RHOG		LAMA2	ITGA5	PSMB1	CD79B
RICTOR		LAMA3	ITGB3	PSMB10	CD81
RPS6KB2		LAMC1	ITGB8	PSMB11	CD8A
SRC		LAMC2	KCNA3	PSMB2	CD8B
STRN		LGALS1	KCNJ2	PSMB3	CEACAM1
TGFA		LOX	KCNMB2	PSMB4	CFB
TRAT1		LOXL1	KIF1B	PSMB5	CFD
TSC2		LOXL2	KLF6	PSMB6	CFH
VAV1		LRP1	LAMP3	PSMB7	CFHR1
		LRRC15	LCK	PSMB8	CFHR2
		LUM	LCP2	PSMB9	CFHR3
		MAGEE1	LDLR	PSMC1	CFHR4
		MATN2	LIF	PSMC2	CFHR5
		MATN3	LPAR1	PSMC3	CFI
		MCM7	LTA	PSMC4	CFP
		MEST	LY6E	PSMC5	CGAS
		MFAP5	LYN	PSMC6	CHUK
		MGP	MARCO	PSMD1	CLEC4E
		MMP1	MEFV	PSMD10	CLEC6A
		MMP14	MEP1A	PSMD11	CLEC7A
		MMP2	MET	PSMD12	CLPB
		MMP3	MMP14	PSMD13	CLU
		MSX1	MSR1	PSMD14	CMKLR1
		MXRA5	MXD1	PSMD2	CMTM3
		MYL9	MYC	PSMD3	COLEC10
		MYLK	NAMPT	PSMD4	COLEC11
		NID2	NDP	PSMD5	COLEC12
		NNMT	NFKB1	PSMD6	CPTP
		NOTCH2	NFKBIA	PSMD7	CR1
		NT5E	NLRP3	PSMD8	CR1L
		NTM	NMI	PSMD9	CR2
		OXTR	NMUR1	PSME1	CREBBP
		P3H1	NOD2	PSME2	CRKL
		PCOLCE	NPFFR2	PSME3	CSK
		PCOLCE2	OLR1	PSME4	CSNK1A1
		PDGFRB	OPRK1	PSMF1	CTLA4
		PDLIM4	OSM	PTK2	CTSS
		PFN2	OSMR	RIPK1	CYBA
		PLAUR	P2RX4	ROCK1	CYLD
		PLOD1	P2RX7	RPS27A	DAB2IP
		PLOD2	P2RY2	SATB1	DDX3X
		PLOD3	PCDH7	SEM1	DDX60
		PMEPA1	PDE4B	SEPTIN4	DENND1B
		PMP22	PDPN	SFN	DGKZ
		POSTN	PIK3R5	SPTAN1	DHX33
		PPIB	PLAUR	STAT3	DHX58
		PRRX1	PROK2	STK24	DUSP22
		PRSS2	PSEN1	STK26	DUSP3
		PTHLH	PTAFR	TFDP1	ECSIT
		PTX3	PTGER2	TFDP2	EIF2AK2
		PVR	PTGER4	TICAM1	EIF2B1
		QSOX1	PTGIR	TICAM2	EIF2B2
		RGS4	PTPRE	TJP1	EIF2B3
		RHOB	PVR	TJP2	EIF2B4
		SAT1	RAF1	TLR4	EIF2B5
		SCG2	RASGRP1	TNFRSF10A	ELF1
		SDC1	RELA	TNFRSF10B	EP300
		SDC4	RGS1	TNFSF10	EPG5
		SERPINE1	RGS16	TP53	ERBIN
		SERPINE2	RHOG	TP53BP2	ERMAP
		SERPINH1	RIPK2	TP63	ESR1
		SFRP1	RNF144B	TP73	EZR
		SFRP4	ROS1	TRADD	F2RL1
		SGCB	RTP4	TRAF2	FBXL2
		SGCD	SCARF1	UACA	FCER1G
		SGCG	SCN1B	UBA52	FCGR2B
		SLC6A8	SELE	UBB	FCHO1
		SLIT2	SELENOS	UBC	FCMR
		SLIT3	SELL	UNC5A	FCN1
		SNAI2	SEMA4D	UNC5B	FCN2
		SNTB1	SERPINE1	VIM	FCN3
		SPARC	SGMS2	XIAP	FCRL3
		SPOCK1	SLAMF1	YWHAB	FFAR2
		SPP1	SLC11A2	YWHAE	FGR
		TAGLN	SLC1A2	YWHAG	FLOT1
		TFPI2	SLC28A2	YWHAH	FLOT2
		TGFB1	SLC31A1	YWHAQ	FOSL1
		TGFBI	SLC31A2	YWHAZ	FOSL2
		TGFBR3	SLC4A4		FOXP1
		TGM2	SLC7A1		FOXP3
		THBS1	SLC7A2		FPR1
		THBS2	SPHK1		FPR2
		THY1	SRI		FPR3
		TIMP1	STAB1		FYB1
		TIMP3	TACR1		FYB2
		TNC	TACR3		FYN
		TNFAIP3	TAPBP		GATA3
		TNFRSF11B	TIMP1		GBP1
		TNFRSF12A	TLR1		GBP2
		TPM1	TLR2		GBP5
		TPM2	TLR3		GCSAM
		TPM4	TNFAIP6		GCSAML
		VCAM1	TNFRSF1B		GDI1
		VCAN	TNFRSF9		GFI1
		VEGFA	TNFSF10		GPATCH3
		VEGFC	TNFSF15		GPLD1
		VIM	TNFSF9		GPR108
		WIPF1	TPBG		GPR32
		WNT5A	VIP		GPR32P1
					GPR33
					GPS2
					GRAMD4
					GRB2
					HAVCR2
					HCFC2
					HCK
					HEXIM1
					HHLA2
					HLA-A
					HLA-DPB1
					HLA-DQB1
					HLA-DRB1
					HLA-DRB3
					HMGB1
					HMSD
					HRAS
					HSP90AA1
					HSPA1A
					HSPA1B
					HSPA8
					HSPD1
					ICOSLG
					IFI16
					IFI35
					IFIH1
					IGHA1
					IGHA2
					IGHD
					IGHE
					IGHG1
					IGHG2
					IGHG3
					IGHG4
					IGHM
					IGKC
					IGLC1
					IGLC3
					IGLC6
					IGLC7
					IKBKB
					IKBKG
					IL1B
					INAVA
					INPP5D
					IPO5
					IRAK1
					IRAK2
					IRAK3
					IRAK4
					IRF1
					IRF3
					IRF4
					IRF7
					IRGM
					ITCH
					ITGAM
					ITK
					KCNJ8
					KCNN4
					KHDRBS1
					KIR2DS2
					KLHL6
					KLRC1
					KLRC2
					KLRC3
					KLRC4
					KLRC4-KLRK1
					KLRD1
					KLRK1
					KRT1
					LACC1
					LAPTM5
					LAT
					LAT2
					LAX1
					LBP
					LCK
					LCP2
					LGALS3
					LGALS9
					LGR4
					LILRA2
					LILRA4
					LILRB4
					LIME1
					LIMK1
					LIPA
					LPXN
					LRCH4
					LRRC14
					LRRC19
					LSM14A
					LTF
					LY96
					LYN
					LYPLAL1
					MALT1
					MAP2K6
					MAP3K7
					MAPK1
					MAPK8
					MAPKAPK2
					MAPKAPK3
					MARK4
					MASP1
					MASP2
					MATR3
					MAVS
					MBL2
					MEF2C
					MEFV
					MFHAS1
					MICB
					MIR140
					MIR146A
					MIR149
					MIR17
					MIR18A
					MIR19A
					MIR200B
					MIR200C
					MIR20A
					MIR34A
					MIR520B
					MIR520E
					MIR708
					MNDA
					MOG
					MS4A1
					MYD88
					MYO1G
					NAGK
					NAGLU
					NAIP
					NCKAP1L
					NCR3
					NCR3LG1
					NECTIN2
					NEK7
					NFAM1
					NFATC2
					NFKB1
					NFKBIA
					NFKBID
					NFKBIL1
					NFKBIZ
					NINJ1
					NLRC3
					NLRC4
					NLRP1
					NLRP10
					NLRP2B
					NLRP3
					NLRP6
					NLRX1
					NMI
					NOD1
					NOD2
					NONO
					NOP53
					NPLOC4
					NR1D1
					NR1H3
					NR1H4
					NR4A3
					OAS1
					OAS3
					OASL
					OTUD4
					OTULIN
					PAK1
					PAK2
					PAK3
					PARP1
					PAWR
					PCBP2
					PDE4B
					PDE4D
					PDPK1
					PELI1
					PHB1
					PHB2
					PHPT1
					PIK3AP1
					PIK3CA
					PIK3CD
					PIK3R1
					PJA2
					PLA2G6
					PLCG1
					PLCG2
					PLCL2
					PLD2
					PLEKHA1
					PLPP4
					PLSCR1
					PPP2CA
					PPP6C
					PPT1
					PQBP1
					PRAM1
					PRKCB
					PRKCD
					PRKCE
					PRKCH
					PRKD1
					PRKD2
					PRKDC
					PRNP
					PSEN1
					PSPC1
					PTK2
					PTPN2
					PTPN22
					PTPN6
					PTPRC
					PTPRJ
					PTPRS
					PUM1
					PUM2
					PVRIG
					PYCARD
					PYDC1
					PYDC2
					PYDC5
					PYHIN1
					RAB11FIP2
					RAB29
					RAB7B
					RABGEF1
					RBCK1
					RBM14
					RC3H1
					RC3H2
					REG3G
					RELA
					RFTN1
					RGCC
					RIGI
					RIOK3
					RIPK2
					RNF115
					RNF125
					RNF135
					RNF144A
					RNF170
					RNF31
					RNF34
					RPS3
					RPS6KA3
					RSAD2
					RTN4
					S100A14
					S100A8
					S100A9
					SARM1
					SCARA3
					SCIMP
					SEC14L1
					SERPING1
					SFPQ
					SH2B2
					SH2D1A
					SHB
					SIN3A
					SIRT2
					SKAP1
					SLA2
					SLC15A2
					SLC15A3
					SLC15A4
					SLC19A1
					SLC39A10
					SLC39A6
					SLC46A2
					SMPDL3B
					SOS1
					SPG21
					SPPL3
					SQSTM1
					SRC
					STAP1
					STING1
					STK11
					STMP1
					STOML2
					SUSD4
					SVEP1
					SYK
					TAB1
					TARBP2
					TASL
					TAX1BP1
					TBK1
					TEC
					TESPA1
					THEMIS
					THEMIS2
					THY1
					TICAM1
					TICAM2
					TIFA
					TIFAB
					TIRAP
					TKFC
					TLR1
					TLR10
					TLR2
					TLR3
					TLR4
					TLR5
					TLR6
					TLR7
					TLR8
					TLR9
					TMEM126A
					TMIGD2
					TNF
					TNFAIP3
					TNFRSF21
					TNIP1
					TNIP2
					TNIP3
					TOMM70
					TRAC
					TRAF3
					TRAF3IP3
					TRAF6
					TRAT1
					TRBC1
					TRBC2
					TRDC
					TREM2
					TREML4
					TREX1
					TRGC1
					TRGC2
					TRIL
					TRIM11
					TRIM15
					TRIM25
					TRIM3
					TRIM31
					TRIM32
					TRIM5
					TSPAN6
					TXK
					TYRO3
					TYROBP
					UBASH3A
					UBE2N
					UBQLN1
					UBR2
					UFD1
					UNC93B1
					USP15
					USP17L2
					USP50
					VAV1
					VAV2
					VAV3
					VSIG4
					VTCN1
					WDFY1
					WNK1
					XIAP
					XRCC5
					XRCC6
					YES1
					YWHAE
					ZAP70
					ZBP1
					ZC3H12A
					ZCCHC3
					ZDHHC12
					ZDHHC18
					ZDHHC3
					ZDHHC5
					ZDHHC9
					ZNFX1
					ZNRF1
					ZNRF4
