# Supplementary material for: Pan-cancer neural regulation pattern with implications for patient stratification and immunotherapy
Source: Mol Ther Nucleic Acids. 2025 Oct 7;36(4):102732. doi: 10.1016/j.omtn.2025.102732 (PMC12554035; doi:10.1016/j.omtn.2025.102732)
Supplement: Table S3. Correlations between activities of neural signals and abundances of TIME-related cell [file mmc4.xlsx]

## Sheet: Table S3
Table S3. Correlations between activities of neural signals and abundances of TIME-related cell.
Cell	Neuro	Pvalue	Cor	Cor_Type
B_cells_naive_CIBERSORT	cholinergic synapse	3.11e-05	-0.0429	Negative
B_cells_naive_CIBERSORT	dopaminergic synapse	1.66e-18	0.0902	Positive
B_cells_naive_CIBERSORT	excitatory synapse	0.0761	-0.0183	None
B_cells_naive_CIBERSORT	GABA-ergic synapse	3.08e-18	0.0895	Positive
B_cells_naive_CIBERSORT	glutamatergic synapse	9e-09	0.0592	Positive
B_cells_naive_CIBERSORT	glycinergic synapse	0.000407	-0.0364	Negative
B_cells_naive_CIBERSORT	inhibitory synapse	0.0609	0.0193	None
B_cells_naive_CIBERSORT	neuromuscular junction	0.00936	0.0268	Positive
B_cells_naive_CIBERSORT	neuron to neuron synapse	6.29e-31	0.119	Positive
B_cells_naive_CIBERSORT	ribbon synapse	8.74e-09	0.0592	Positive
B_cells_naive_CIBERSORT	Schaffer collateral - CA1 synapse	0.416	0.00838	None
B_cells_naive_CIBERSORT	All_Neuron	5.58e-12	0.0709	Positive
B_cells_memory_CIBERSORT	cholinergic synapse	2.64e-05	-0.0433	Negative
B_cells_memory_CIBERSORT	dopaminergic synapse	0.000645	-0.0351	Negative
B_cells_memory_CIBERSORT	excitatory synapse	1.66e-11	-0.0693	Negative
B_cells_memory_CIBERSORT	GABA-ergic synapse	1.68e-14	-0.0789	Negative
B_cells_memory_CIBERSORT	glutamatergic synapse	2.72e-12	-0.0719	Negative
B_cells_memory_CIBERSORT	glycinergic synapse	0.595	-0.00548	None
B_cells_memory_CIBERSORT	inhibitory synapse	3.98e-06	-0.0475	Negative
B_cells_memory_CIBERSORT	neuromuscular junction	7.31e-10	-0.0634	Negative
B_cells_memory_CIBERSORT	neuron to neuron synapse	1.69e-21	-0.0979	Negative
B_cells_memory_CIBERSORT	ribbon synapse	1.15e-05	-0.0452	Negative
B_cells_memory_CIBERSORT	Schaffer collateral - CA1 synapse	3.92e-11	-0.068	Negative
B_cells_memory_CIBERSORT	All_Neuron	7.96e-19	-0.0911	Negative
Plasma_cells_CIBERSORT	cholinergic synapse	2.49e-13	-0.0753	Negative
Plasma_cells_CIBERSORT	dopaminergic synapse	2.58e-05	-0.0433	Negative
Plasma_cells_CIBERSORT	excitatory synapse	2.67e-74	-0.186	Negative
Plasma_cells_CIBERSORT	GABA-ergic synapse	7.97e-38	-0.132	Negative
Plasma_cells_CIBERSORT	glutamatergic synapse	2.62e-39	-0.135	Negative
Plasma_cells_CIBERSORT	glycinergic synapse	5.26e-82	-0.196	Negative
Plasma_cells_CIBERSORT	inhibitory synapse	8.05e-09	-0.0594	Negative
Plasma_cells_CIBERSORT	neuromuscular junction	5.67e-26	-0.108	Negative
Plasma_cells_CIBERSORT	neuron to neuron synapse	3.03e-31	-0.119	Negative
Plasma_cells_CIBERSORT	ribbon synapse	7.13e-61	-0.168	Negative
Plasma_cells_CIBERSORT	Schaffer collateral - CA1 synapse	2.75e-10	-0.065	Negative
Plasma_cells_CIBERSORT	All_Neuron	1.98e-38	-0.133	Negative
T_cells_CD8_CIBERSORT	cholinergic synapse	0.496	-0.00702	None
T_cells_CD8_CIBERSORT	dopaminergic synapse	0.0161	-0.0248	Negative
T_cells_CD8_CIBERSORT	excitatory synapse	1.85e-29	-0.116	Negative
T_cells_CD8_CIBERSORT	GABA-ergic synapse	3.61e-18	-0.0893	Negative
T_cells_CD8_CIBERSORT	glutamatergic synapse	1.43e-32	-0.122	Negative
T_cells_CD8_CIBERSORT	glycinergic synapse	0.0697	-0.0187	None
T_cells_CD8_CIBERSORT	inhibitory synapse	0.00294	0.0306	Positive
T_cells_CD8_CIBERSORT	neuromuscular junction	8.91e-14	-0.0767	Negative
T_cells_CD8_CIBERSORT	neuron to neuron synapse	1.73e-38	-0.133	Negative
T_cells_CD8_CIBERSORT	ribbon synapse	5.96e-32	-0.121	Negative
T_cells_CD8_CIBERSORT	Schaffer collateral - CA1 synapse	1.71e-33	-0.124	Negative
T_cells_CD8_CIBERSORT	All_Neuron	1.68e-35	-0.128	Negative
T_cells_CD4_naive_CIBERSORT	cholinergic synapse	0.00302	0.0305	Positive
T_cells_CD4_naive_CIBERSORT	dopaminergic synapse	5.6e-29	-0.115	Negative
T_cells_CD4_naive_CIBERSORT	excitatory synapse	8.75e-38	-0.132	Negative
T_cells_CD4_naive_CIBERSORT	GABA-ergic synapse	6.74e-28	-0.112	Negative
T_cells_CD4_naive_CIBERSORT	glutamatergic synapse	4.86e-46	-0.146	Negative
T_cells_CD4_naive_CIBERSORT	glycinergic synapse	5.9e-06	-0.0466	Negative
T_cells_CD4_naive_CIBERSORT	inhibitory synapse	0.97	-0.000383	None
T_cells_CD4_naive_CIBERSORT	neuromuscular junction	1.45e-31	-0.12	Negative
T_cells_CD4_naive_CIBERSORT	neuron to neuron synapse	1.79e-37	-0.131	Negative
T_cells_CD4_naive_CIBERSORT	ribbon synapse	2.73e-05	-0.0432	Negative
T_cells_CD4_naive_CIBERSORT	Schaffer collateral - CA1 synapse	1.51e-21	-0.098	Negative
T_cells_CD4_naive_CIBERSORT	All_Neuron	2.64e-43	-0.141	Negative
T_cells_CD4_memory_resting_CIBERSORT	cholinergic synapse	0.931	-0.000894	None
T_cells_CD4_memory_resting_CIBERSORT	dopaminergic synapse	5.44e-37	0.13	Positive
T_cells_CD4_memory_resting_CIBERSORT	excitatory synapse	1.7e-06	0.0493	Positive
T_cells_CD4_memory_resting_CIBERSORT	GABA-ergic synapse	1.15e-61	0.169	Positive
T_cells_CD4_memory_resting_CIBERSORT	glutamatergic synapse	1.62e-50	0.153	Positive
T_cells_CD4_memory_resting_CIBERSORT	glycinergic synapse	0.0892	0.0175	None
T_cells_CD4_memory_resting_CIBERSORT	inhibitory synapse	0.171	0.0141	None
T_cells_CD4_memory_resting_CIBERSORT	neuromuscular junction	3.14e-31	0.119	Positive
T_cells_CD4_memory_resting_CIBERSORT	neuron to neuron synapse	4.7e-72	0.183	Positive
T_cells_CD4_memory_resting_CIBERSORT	ribbon synapse	6.92e-05	0.041	Positive
T_cells_CD4_memory_resting_CIBERSORT	Schaffer collateral - CA1 synapse	8.08e-49	0.15	Positive
T_cells_CD4_memory_resting_CIBERSORT	All_Neuron	3.57e-62	0.17	Positive
T_cells_CD4_memory_activated_CIBERSORT	cholinergic synapse	7.75e-05	-0.0407	Negative
T_cells_CD4_memory_activated_CIBERSORT	dopaminergic synapse	7.28e-57	-0.163	Negative
T_cells_CD4_memory_activated_CIBERSORT	excitatory synapse	1.44e-104	-0.221	Negative
T_cells_CD4_memory_activated_CIBERSORT	GABA-ergic synapse	5.82e-222	-0.319	Negative
T_cells_CD4_memory_activated_CIBERSORT	glutamatergic synapse	2.15e-109	-0.226	Negative
T_cells_CD4_memory_activated_CIBERSORT	glycinergic synapse	4.69e-132	-0.248	Negative
T_cells_CD4_memory_activated_CIBERSORT	inhibitory synapse	5.77e-51	-0.154	Negative
T_cells_CD4_memory_activated_CIBERSORT	neuromuscular junction	1.05e-109	-0.226	Negative
T_cells_CD4_memory_activated_CIBERSORT	neuron to neuron synapse	2.78e-214	-0.314	Negative
T_cells_CD4_memory_activated_CIBERSORT	ribbon synapse	1.89e-29	-0.116	Negative
T_cells_CD4_memory_activated_CIBERSORT	Schaffer collateral - CA1 synapse	7.74e-62	-0.17	Negative
T_cells_CD4_memory_activated_CIBERSORT	All_Neuron	2.48e-164	-0.276	Negative
T_cells_follicular_helper_CIBERSORT	cholinergic synapse	3.64e-25	-0.106	Negative
T_cells_follicular_helper_CIBERSORT	dopaminergic synapse	5.36e-54	-0.158	Negative
T_cells_follicular_helper_CIBERSORT	excitatory synapse	0.526	-0.00653	None
T_cells_follicular_helper_CIBERSORT	GABA-ergic synapse	1.18e-18	-0.0906	Negative
T_cells_follicular_helper_CIBERSORT	glutamatergic synapse	1.91e-10	-0.0655	Negative
T_cells_follicular_helper_CIBERSORT	glycinergic synapse	4.25e-07	-0.0521	Negative
T_cells_follicular_helper_CIBERSORT	inhibitory synapse	4.51e-07	0.0519	Positive
T_cells_follicular_helper_CIBERSORT	neuromuscular junction	1.19e-12	-0.0731	Negative
T_cells_follicular_helper_CIBERSORT	neuron to neuron synapse	0.0187	-0.0242	Negative
T_cells_follicular_helper_CIBERSORT	ribbon synapse	2.9e-05	-0.0431	Negative
T_cells_follicular_helper_CIBERSORT	Schaffer collateral - CA1 synapse	1.5e-10	-0.0659	Negative
T_cells_follicular_helper_CIBERSORT	All_Neuron	1.97e-15	-0.0817	Negative
T_cells_regulatory_(Tregs)_CIBERSORT	cholinergic synapse	3.7e-16	-0.0838	Negative
T_cells_regulatory_(Tregs)_CIBERSORT	dopaminergic synapse	1.25e-06	-0.0499	Negative
T_cells_regulatory_(Tregs)_CIBERSORT	excitatory synapse	5.23e-12	-0.071	Negative
T_cells_regulatory_(Tregs)_CIBERSORT	GABA-ergic synapse	1.25e-20	-0.0957	Negative
T_cells_regulatory_(Tregs)_CIBERSORT	glutamatergic synapse	2.96e-33	-0.123	Negative
T_cells_regulatory_(Tregs)_CIBERSORT	glycinergic synapse	0.00502	0.0289	Positive
T_cells_regulatory_(Tregs)_CIBERSORT	inhibitory synapse	0.863	0.00178	None
T_cells_regulatory_(Tregs)_CIBERSORT	neuromuscular junction	4.72e-25	-0.106	Negative
T_cells_regulatory_(Tregs)_CIBERSORT	neuron to neuron synapse	8.31e-38	-0.132	Negative
T_cells_regulatory_(Tregs)_CIBERSORT	ribbon synapse	0.549	0.00618	None
T_cells_regulatory_(Tregs)_CIBERSORT	Schaffer collateral - CA1 synapse	2.33e-87	-0.202	Negative
T_cells_regulatory_(Tregs)_CIBERSORT	All_Neuron	3.41e-47	-0.148	Negative
T_cells_gamma_delta_CIBERSORT	cholinergic synapse	0.00424	-0.0294	Negative
T_cells_gamma_delta_CIBERSORT	dopaminergic synapse	0.214	0.0128	None
T_cells_gamma_delta_CIBERSORT	excitatory synapse	0.071	0.0186	None
T_cells_gamma_delta_CIBERSORT	GABA-ergic synapse	0.409	0.0085	None
T_cells_gamma_delta_CIBERSORT	glutamatergic synapse	0.156	-0.0146	None
T_cells_gamma_delta_CIBERSORT	glycinergic synapse	0.533	-0.00641	None
T_cells_gamma_delta_CIBERSORT	inhibitory synapse	0.0626	-0.0192	None
T_cells_gamma_delta_CIBERSORT	neuromuscular junction	0.151	-0.0148	None
T_cells_gamma_delta_CIBERSORT	neuron to neuron synapse	0.33	-0.01	None
T_cells_gamma_delta_CIBERSORT	ribbon synapse	0.00757	-0.0275	Negative
T_cells_gamma_delta_CIBERSORT	Schaffer collateral - CA1 synapse	0.0541	-0.0198	None
T_cells_gamma_delta_CIBERSORT	All_Neuron	0.891	-0.00141	None
NK_cells_resting_CIBERSORT	cholinergic synapse	0.000152	0.039	Positive
NK_cells_resting_CIBERSORT	dopaminergic synapse	4.23e-34	-0.125	Negative
NK_cells_resting_CIBERSORT	excitatory synapse	1.99e-30	-0.118	Negative
NK_cells_resting_CIBERSORT	GABA-ergic synapse	2.23e-48	-0.15	Negative
NK_cells_resting_CIBERSORT	glutamatergic synapse	9.25e-23	-0.101	Negative
NK_cells_resting_CIBERSORT	glycinergic synapse	1.98e-23	-0.102	Negative
NK_cells_resting_CIBERSORT	inhibitory synapse	2.1e-21	-0.0976	Negative
NK_cells_resting_CIBERSORT	neuromuscular junction	5.75e-32	-0.121	Negative
NK_cells_resting_CIBERSORT	neuron to neuron synapse	2.65e-43	-0.141	Negative
NK_cells_resting_CIBERSORT	ribbon synapse	0.861	-0.00181	None
NK_cells_resting_CIBERSORT	Schaffer collateral - CA1 synapse	4.37e-19	-0.0918	Negative
NK_cells_resting_CIBERSORT	All_Neuron	1.17e-38	-0.133	Negative
NK_cells_activated_CIBERSORT	cholinergic synapse	0.903	0.00126	None
NK_cells_activated_CIBERSORT	dopaminergic synapse	0.344	0.00974	None
NK_cells_activated_CIBERSORT	excitatory synapse	0.013	0.0256	Positive
NK_cells_activated_CIBERSORT	GABA-ergic synapse	1.25e-11	0.0697	Positive
NK_cells_activated_CIBERSORT	glutamatergic synapse	0.00528	-0.0287	Negative
NK_cells_activated_CIBERSORT	glycinergic synapse	3.28e-12	0.0717	Positive
NK_cells_activated_CIBERSORT	inhibitory synapse	9.82e-13	0.0734	Positive
NK_cells_activated_CIBERSORT	neuromuscular junction	0.05	-0.0202	None
NK_cells_activated_CIBERSORT	neuron to neuron synapse	0.0439	0.0208	Positive
NK_cells_activated_CIBERSORT	ribbon synapse	4.42e-07	-0.052	Negative
NK_cells_activated_CIBERSORT	Schaffer collateral - CA1 synapse	1.34e-08	-0.0585	Negative
NK_cells_activated_CIBERSORT	All_Neuron	0.295	-0.0108	None
Monocytes_CIBERSORT	cholinergic synapse	4.26e-12	0.0713	Positive
Monocytes_CIBERSORT	dopaminergic synapse	5.76e-14	0.0773	Positive
Monocytes_CIBERSORT	excitatory synapse	2.73e-14	0.0783	Positive
Monocytes_CIBERSORT	GABA-ergic synapse	2.35e-60	0.168	Positive
Monocytes_CIBERSORT	glutamatergic synapse	6.75e-15	0.0801	Positive
Monocytes_CIBERSORT	glycinergic synapse	5.38e-77	0.19	Positive
Monocytes_CIBERSORT	inhibitory synapse	1.08e-16	0.0853	Positive
Monocytes_CIBERSORT	neuromuscular junction	0.000119	0.0396	Positive
Monocytes_CIBERSORT	neuron to neuron synapse	5.7e-30	0.117	Positive
Monocytes_CIBERSORT	ribbon synapse	0.0636	0.0191	None
Monocytes_CIBERSORT	Schaffer collateral - CA1 synapse	8.39e-10	0.0632	Positive
Monocytes_CIBERSORT	All_Neuron	8.42e-25	0.106	Positive
Macrophages_M0_CIBERSORT	cholinergic synapse	6.98e-13	-0.0739	Negative
Macrophages_M0_CIBERSORT	dopaminergic synapse	0.000176	-0.0386	Negative
Macrophages_M0_CIBERSORT	excitatory synapse	7.34e-20	0.0938	Positive
Macrophages_M0_CIBERSORT	GABA-ergic synapse	0.000695	-0.0349	Negative
Macrophages_M0_CIBERSORT	glutamatergic synapse	5.32e-08	0.056	Positive
Macrophages_M0_CIBERSORT	glycinergic synapse	0.0907	0.0174	None
Macrophages_M0_CIBERSORT	inhibitory synapse	0.125	-0.0158	None
Macrophages_M0_CIBERSORT	neuromuscular junction	4.46e-08	0.0563	Positive
Macrophages_M0_CIBERSORT	neuron to neuron synapse	0.0132	0.0255	Positive
Macrophages_M0_CIBERSORT	ribbon synapse	2.45e-20	0.095	Positive
Macrophages_M0_CIBERSORT	Schaffer collateral - CA1 synapse	0.109	0.0165	None
Macrophages_M0_CIBERSORT	All_Neuron	0.0156	0.0249	Positive
Macrophages_M1_CIBERSORT	cholinergic synapse	0.199	-0.0132	None
Macrophages_M1_CIBERSORT	dopaminergic synapse	0.425	-0.00821	None
Macrophages_M1_CIBERSORT	excitatory synapse	4.83e-07	-0.0518	Negative
Macrophages_M1_CIBERSORT	GABA-ergic synapse	8.36e-15	-0.0798	Negative
Macrophages_M1_CIBERSORT	glutamatergic synapse	4.83e-05	-0.0418	Negative
Macrophages_M1_CIBERSORT	glycinergic synapse	2.22e-58	-0.165	Negative
Macrophages_M1_CIBERSORT	inhibitory synapse	0.0265	-0.0228	Negative
Macrophages_M1_CIBERSORT	neuromuscular junction	0.00023	-0.0379	Negative
Macrophages_M1_CIBERSORT	neuron to neuron synapse	4.55e-16	-0.0835	Negative
Macrophages_M1_CIBERSORT	ribbon synapse	1.3e-20	-0.0957	Negative
Macrophages_M1_CIBERSORT	Schaffer collateral - CA1 synapse	5e-07	-0.0517	Negative
Macrophages_M1_CIBERSORT	All_Neuron	2.3e-06	-0.0486	Negative
Macrophages_M2_CIBERSORT	cholinergic synapse	2.23e-06	0.0487	Positive
Macrophages_M2_CIBERSORT	dopaminergic synapse	3.91e-50	0.152	Positive
Macrophages_M2_CIBERSORT	excitatory synapse	5.76e-186	0.293	Positive
Macrophages_M2_CIBERSORT	GABA-ergic synapse	6.45e-114	0.231	Positive
Macrophages_M2_CIBERSORT	glutamatergic synapse	2.21e-123	0.24	Positive
Macrophages_M2_CIBERSORT	glycinergic synapse	1.87e-107	0.224	Positive
Macrophages_M2_CIBERSORT	inhibitory synapse	2.73e-08	0.0572	Positive
Macrophages_M2_CIBERSORT	neuromuscular junction	7.53e-106	0.222	Positive
Macrophages_M2_CIBERSORT	neuron to neuron synapse	5.66e-83	0.197	Positive
Macrophages_M2_CIBERSORT	ribbon synapse	1.39e-21	0.0981	Positive
Macrophages_M2_CIBERSORT	Schaffer collateral - CA1 synapse	2.68e-78	0.191	Positive
Macrophages_M2_CIBERSORT	All_Neuron	6.66e-141	0.256	Positive
Dendritic_cells_resting_CIBERSORT	cholinergic synapse	4.45e-11	-0.0678	Negative
Dendritic_cells_resting_CIBERSORT	dopaminergic synapse	3.82e-37	-0.131	Negative
Dendritic_cells_resting_CIBERSORT	excitatory synapse	4.9e-11	-0.0676	Negative
Dendritic_cells_resting_CIBERSORT	GABA-ergic synapse	9.78e-41	-0.137	Negative
Dendritic_cells_resting_CIBERSORT	glutamatergic synapse	8.15e-10	-0.0632	Negative
Dendritic_cells_resting_CIBERSORT	glycinergic synapse	1.48e-53	-0.158	Negative
Dendritic_cells_resting_CIBERSORT	inhibitory synapse	1.18e-21	-0.0982	Negative
Dendritic_cells_resting_CIBERSORT	neuromuscular junction	0.222	0.0126	None
Dendritic_cells_resting_CIBERSORT	neuron to neuron synapse	3.29e-13	-0.0749	Negative
Dendritic_cells_resting_CIBERSORT	ribbon synapse	1.11e-137	-0.253	Negative
Dendritic_cells_resting_CIBERSORT	Schaffer collateral - CA1 synapse	0.0185	0.0243	Positive
Dendritic_cells_resting_CIBERSORT	All_Neuron	3.56e-09	-0.0608	Negative
Dendritic_cells_activated_CIBERSORT	cholinergic synapse	1.89e-06	-0.0491	Negative
Dendritic_cells_activated_CIBERSORT	dopaminergic synapse	1.91e-61	-0.169	Negative
Dendritic_cells_activated_CIBERSORT	excitatory synapse	5.02e-07	-0.0517	Negative
Dendritic_cells_activated_CIBERSORT	GABA-ergic synapse	7.81e-40	-0.135	Negative
Dendritic_cells_activated_CIBERSORT	glutamatergic synapse	6.03e-14	-0.0772	Negative
Dendritic_cells_activated_CIBERSORT	glycinergic synapse	1.84e-19	-0.0927	Negative
Dendritic_cells_activated_CIBERSORT	inhibitory synapse	1.22e-08	-0.0586	Negative
Dendritic_cells_activated_CIBERSORT	neuromuscular junction	2.94e-23	-0.102	Negative
Dendritic_cells_activated_CIBERSORT	neuron to neuron synapse	3.16e-24	-0.104	Negative
Dendritic_cells_activated_CIBERSORT	ribbon synapse	6.21e-05	-0.0412	Negative
Dendritic_cells_activated_CIBERSORT	Schaffer collateral - CA1 synapse	0.0751	-0.0183	None
Dendritic_cells_activated_CIBERSORT	All_Neuron	3.46e-32	-0.121	Negative
Mast_cells_resting_CIBERSORT	cholinergic synapse	1.1e-06	0.0502	Positive
Mast_cells_resting_CIBERSORT	dopaminergic synapse	3.57e-46	0.146	Positive
Mast_cells_resting_CIBERSORT	excitatory synapse	7.75e-32	0.121	Positive
Mast_cells_resting_CIBERSORT	GABA-ergic synapse	3.47e-81	0.195	Positive
Mast_cells_resting_CIBERSORT	glutamatergic synapse	7.46e-65	0.174	Positive
Mast_cells_resting_CIBERSORT	glycinergic synapse	1.29e-13	0.0762	Positive
Mast_cells_resting_CIBERSORT	inhibitory synapse	9.64e-09	0.059	Positive
Mast_cells_resting_CIBERSORT	neuromuscular junction	2.05e-123	0.24	Positive
Mast_cells_resting_CIBERSORT	neuron to neuron synapse	8.39e-108	0.224	Positive
Mast_cells_resting_CIBERSORT	ribbon synapse	0.00376	-0.0298	Negative
Mast_cells_resting_CIBERSORT	Schaffer collateral - CA1 synapse	1.35e-72	0.184	Positive
Mast_cells_resting_CIBERSORT	All_Neuron	4.4e-114	0.231	Positive
Mast_cells_activated_CIBERSORT	cholinergic synapse	0.0442	0.0207	Positive
Mast_cells_activated_CIBERSORT	dopaminergic synapse	3.04e-07	-0.0527	Negative
Mast_cells_activated_CIBERSORT	excitatory synapse	2.73e-21	-0.0973	Negative
Mast_cells_activated_CIBERSORT	GABA-ergic synapse	5.36e-32	-0.121	Negative
Mast_cells_activated_CIBERSORT	glutamatergic synapse	3.95e-19	-0.0919	Negative
Mast_cells_activated_CIBERSORT	glycinergic synapse	2.32e-23	-0.102	Negative
Mast_cells_activated_CIBERSORT	inhibitory synapse	2.51e-08	-0.0574	Negative
Mast_cells_activated_CIBERSORT	neuromuscular junction	1.83e-37	-0.131	Negative
Mast_cells_activated_CIBERSORT	neuron to neuron synapse	1.01e-29	-0.116	Negative
Mast_cells_activated_CIBERSORT	ribbon synapse	3.93e-05	0.0423	Positive
Mast_cells_activated_CIBERSORT	Schaffer collateral - CA1 synapse	7.41e-09	-0.0595	Negative
Mast_cells_activated_CIBERSORT	All_Neuron	2.18e-30	-0.118	Negative
Eosinophils_CIBERSORT	cholinergic synapse	0.59	-0.00555	None
Eosinophils_CIBERSORT	dopaminergic synapse	1.69e-22	-0.1	Negative
Eosinophils_CIBERSORT	excitatory synapse	2.13e-35	-0.127	Negative
Eosinophils_CIBERSORT	GABA-ergic synapse	2.59e-23	-0.102	Negative
Eosinophils_CIBERSORT	glutamatergic synapse	1.63e-30	-0.118	Negative
Eosinophils_CIBERSORT	glycinergic synapse	7.07e-21	-0.0963	Negative
Eosinophils_CIBERSORT	inhibitory synapse	1.39e-32	-0.122	Negative
Eosinophils_CIBERSORT	neuromuscular junction	3.73e-44	-0.143	Negative
Eosinophils_CIBERSORT	neuron to neuron synapse	3.56e-22	-0.0995	Negative
Eosinophils_CIBERSORT	ribbon synapse	0.00012	-0.0396	Negative
Eosinophils_CIBERSORT	Schaffer collateral - CA1 synapse	7.73e-19	-0.0911	Negative
Eosinophils_CIBERSORT	All_Neuron	1.03e-33	-0.124	Negative
Neutrophils_CIBERSORT	cholinergic synapse	4.1e-06	-0.0474	Negative
Neutrophils_CIBERSORT	dopaminergic synapse	4.03e-24	-0.104	Negative
Neutrophils_CIBERSORT	excitatory synapse	2.8e-22	-0.0997	Negative
Neutrophils_CIBERSORT	GABA-ergic synapse	5.54e-56	-0.161	Negative
Neutrophils_CIBERSORT	glutamatergic synapse	1.82e-26	-0.109	Negative
Neutrophils_CIBERSORT	glycinergic synapse	1.13e-38	-0.133	Negative
Neutrophils_CIBERSORT	inhibitory synapse	1.49e-48	-0.15	Negative
Neutrophils_CIBERSORT	neuromuscular junction	6e-40	-0.136	Negative
Neutrophils_CIBERSORT	neuron to neuron synapse	4.41e-87	-0.202	Negative
Neutrophils_CIBERSORT	ribbon synapse	6.42e-19	-0.0913	Negative
Neutrophils_CIBERSORT	Schaffer collateral - CA1 synapse	2.16e-15	-0.0816	Negative
Neutrophils_CIBERSORT	All_Neuron	2.06e-49	-0.151	Negative
CAFs_EPIC	cholinergic synapse	8.23e-10	-0.0632	Negative
CAFs_EPIC	dopaminergic synapse	6.43e-135	0.251	Positive
CAFs_EPIC	excitatory synapse	4.11e-304	0.37	Positive
CAFs_EPIC	GABA-ergic synapse	4.48e-104	0.22	Positive
CAFs_EPIC	glutamatergic synapse	5.86e-305	0.371	Positive
CAFs_EPIC	glycinergic synapse	9.06e-51	0.153	Positive
CAFs_EPIC	inhibitory synapse	5.1e-93	0.208	Positive
CAFs_EPIC	neuromuscular junction	4.55e-262	0.345	Positive
CAFs_EPIC	neuron to neuron synapse	7.42e-108	0.224	Positive
CAFs_EPIC	ribbon synapse	1.83e-190	0.296	Positive
CAFs_EPIC	Schaffer collateral - CA1 synapse	1.17e-291	0.363	Positive
CAFs_EPIC	All_Neuron	6e-258	0.343	Positive
CD4_Tcells_EPIC	cholinergic synapse	2.4e-40	0.136	Positive
CD4_Tcells_EPIC	dopaminergic synapse	0.00927	0.0268	Positive
CD4_Tcells_EPIC	excitatory synapse	4.84e-51	-0.154	Negative
CD4_Tcells_EPIC	GABA-ergic synapse	0.00187	-0.032	Negative
CD4_Tcells_EPIC	glutamatergic synapse	0.23	-0.0124	None
CD4_Tcells_EPIC	glycinergic synapse	1.65e-70	-0.181	Negative
CD4_Tcells_EPIC	inhibitory synapse	0.206	0.013	None
CD4_Tcells_EPIC	neuromuscular junction	0.0842	-0.0178	None
CD4_Tcells_EPIC	neuron to neuron synapse	0.000544	-0.0356	Negative
CD4_Tcells_EPIC	ribbon synapse	0.00252	-0.0311	Negative
CD4_Tcells_EPIC	Schaffer collateral - CA1 synapse	2.25e-14	0.0785	Positive
CD4_Tcells_EPIC	All_Neuron	0.0691	-0.0187	None
CD8_Tcells_EPIC	cholinergic synapse	0.000644	-0.0351	Negative
CD8_Tcells_EPIC	dopaminergic synapse	2.19e-46	-0.147	Negative
CD8_Tcells_EPIC	excitatory synapse	6.4e-11	-0.0672	Negative
CD8_Tcells_EPIC	GABA-ergic synapse	0.402	-0.00863	None
CD8_Tcells_EPIC	glutamatergic synapse	0.0462	-0.0205	Negative
CD8_Tcells_EPIC	glycinergic synapse	0.0264	0.0229	Positive
CD8_Tcells_EPIC	inhibitory synapse	0.178	-0.0139	None
CD8_Tcells_EPIC	neuromuscular junction	0.414	0.00841	None
CD8_Tcells_EPIC	neuron to neuron synapse	4.98e-23	0.102	Positive
CD8_Tcells_EPIC	ribbon synapse	2.01e-29	-0.116	Negative
CD8_Tcells_EPIC	Schaffer collateral - CA1 synapse	0.784	0.00282	None
CD8_Tcells_EPIC	All_Neuron	0.731	0.00354	None
Endothelial_EPIC	cholinergic synapse	8.15e-10	-0.0632	Negative
Endothelial_EPIC	dopaminergic synapse	5.61e-126	0.242	Positive
Endothelial_EPIC	excitatory synapse	1.44e-147	0.262	Positive
Endothelial_EPIC	GABA-ergic synapse	1.41e-253	0.34	Positive
Endothelial_EPIC	glutamatergic synapse	0	0.426	Positive
Endothelial_EPIC	glycinergic synapse	2.94e-134	0.25	Positive
Endothelial_EPIC	inhibitory synapse	4.52e-24	0.104	Positive
Endothelial_EPIC	neuromuscular junction	0	0.42	Positive
Endothelial_EPIC	neuron to neuron synapse	0	0.393	Positive
Endothelial_EPIC	ribbon synapse	0.272	0.0113	None
Endothelial_EPIC	Schaffer collateral - CA1 synapse	7.87e-250	0.337	Positive
Endothelial_EPIC	All_Neuron	0	0.437	Positive
Macrophages_EPIC	cholinergic synapse	1.46e-06	-0.0496	Negative
Macrophages_EPIC	dopaminergic synapse	0.0518	0.02	None
Macrophages_EPIC	excitatory synapse	0.00103	0.0338	Positive
Macrophages_EPIC	GABA-ergic synapse	3.61e-09	-0.0607	Negative
Macrophages_EPIC	glutamatergic synapse	7.83e-05	-0.0407	Negative
Macrophages_EPIC	glycinergic synapse	2.38e-09	0.0614	Positive
Macrophages_EPIC	inhibitory synapse	8.92e-06	-0.0457	Negative
Macrophages_EPIC	neuromuscular junction	1.39e-14	-0.0792	Negative
Macrophages_EPIC	neuron to neuron synapse	3.33e-64	-0.173	Negative
Macrophages_EPIC	ribbon synapse	9.45e-08	-0.0549	Negative
Macrophages_EPIC	Schaffer collateral - CA1 synapse	2.98e-22	-0.0997	Negative
Macrophages_EPIC	All_Neuron	2.67e-14	-0.0783	Negative
NKcells_EPIC	cholinergic synapse	7.27e-54	-0.158	Negative
NKcells_EPIC	dopaminergic synapse	1.14e-41	-0.139	Negative
NKcells_EPIC	excitatory synapse	4.55e-16	0.0835	Positive
NKcells_EPIC	GABA-ergic synapse	1.14e-29	-0.116	Negative
NKcells_EPIC	glutamatergic synapse	0.0024	-0.0313	Negative
NKcells_EPIC	glycinergic synapse	1.68e-22	0.1	Positive
NKcells_EPIC	inhibitory synapse	4.78e-10	-0.0641	Negative
NKcells_EPIC	neuromuscular junction	0.0191	-0.0241	Negative
NKcells_EPIC	neuron to neuron synapse	4.29e-20	-0.0944	Negative
NKcells_EPIC	ribbon synapse	6.36e-08	-0.0557	Negative
NKcells_EPIC	Schaffer collateral - CA1 synapse	8.7e-14	-0.0767	Negative
NKcells_EPIC	All_Neuron	1.41e-11	-0.0695	Negative
aDC_xCell	cholinergic synapse	8.14e-05	-0.0406	Negative
aDC_xCell	dopaminergic synapse	0.0687	0.0188	None
aDC_xCell	excitatory synapse	0.000317	0.0371	Positive
aDC_xCell	GABA-ergic synapse	1.67e-22	-0.1	Negative
aDC_xCell	glutamatergic synapse	0.000184	0.0385	Positive
aDC_xCell	glycinergic synapse	0.0113	-0.0261	Negative
aDC_xCell	inhibitory synapse	0.759	0.00316	None
aDC_xCell	neuromuscular junction	6.13e-16	0.0832	Positive
aDC_xCell	neuron to neuron synapse	5.21e-19	-0.0916	Negative
aDC_xCell	ribbon synapse	5.72e-34	-0.125	Negative
aDC_xCell	Schaffer collateral - CA1 synapse	6.55e-17	0.0859	Positive
aDC_xCell	All_Neuron	0.446	0.00786	None
B-cells_xCell	cholinergic synapse	3.26e-24	-0.104	Negative
B-cells_xCell	dopaminergic synapse	2.11e-12	-0.0723	Negative
B-cells_xCell	excitatory synapse	0.0726	-0.0185	None
B-cells_xCell	GABA-ergic synapse	6.94e-33	-0.123	Negative
B-cells_xCell	glutamatergic synapse	0.00107	-0.0337	Negative
B-cells_xCell	glycinergic synapse	0.0469	0.0205	Positive
B-cells_xCell	inhibitory synapse	5.88e-17	-0.086	Negative
B-cells_xCell	neuromuscular junction	1.35e-11	-0.0696	Negative
B-cells_xCell	neuron to neuron synapse	4.93e-38	-0.132	Negative
B-cells_xCell	ribbon synapse	6.17e-06	-0.0465	Negative
B-cells_xCell	Schaffer collateral - CA1 synapse	4.84e-09	-0.0602	Negative
B-cells_xCell	All_Neuron	4.82e-19	-0.0917	Negative
Basophils_xCell	cholinergic synapse	2.36e-31	-0.12	Negative
Basophils_xCell	dopaminergic synapse	5.07e-40	-0.136	Negative
Basophils_xCell	excitatory synapse	0.521	0.00661	None
Basophils_xCell	GABA-ergic synapse	3.65e-10	-0.0645	Negative
Basophils_xCell	glutamatergic synapse	8.8e-78	-0.191	Negative
Basophils_xCell	glycinergic synapse	0.0786	0.0181	None
Basophils_xCell	inhibitory synapse	4.44e-06	0.0473	Positive
Basophils_xCell	neuromuscular junction	4.58e-90	-0.205	Negative
Basophils_xCell	neuron to neuron synapse	2e-33	-0.124	Negative
Basophils_xCell	ribbon synapse	3.83e-05	0.0424	Positive
Basophils_xCell	Schaffer collateral - CA1 synapse	3.15e-132	-0.248	Negative
Basophils_xCell	All_Neuron	6.86e-66	-0.175	Negative
CD4+_memory_T-cells_xCell	cholinergic synapse	1.27e-34	-0.126	Negative
CD4+_memory_T-cells_xCell	dopaminergic synapse	2.04e-16	-0.0845	Negative
CD4+_memory_T-cells_xCell	excitatory synapse	2.31e-89	-0.204	Negative
CD4+_memory_T-cells_xCell	GABA-ergic synapse	1.4e-80	-0.194	Negative
CD4+_memory_T-cells_xCell	glutamatergic synapse	2.44e-36	-0.129	Negative
CD4+_memory_T-cells_xCell	glycinergic synapse	4.95e-102	-0.218	Negative
CD4+_memory_T-cells_xCell	inhibitory synapse	7.05e-72	-0.183	Negative
CD4+_memory_T-cells_xCell	neuromuscular junction	6.83e-62	-0.17	Negative
CD4+_memory_T-cells_xCell	neuron to neuron synapse	3.84e-93	-0.209	Negative
CD4+_memory_T-cells_xCell	ribbon synapse	8.78e-65	-0.174	Negative
CD4+_memory_T-cells_xCell	Schaffer collateral - CA1 synapse	1.61e-14	-0.079	Negative
CD4+_memory_T-cells_xCell	All_Neuron	5.37e-54	-0.158	Negative
CD4+_naive_T-cells_xCell	cholinergic synapse	0.00367	0.0299	Positive
CD4+_naive_T-cells_xCell	dopaminergic synapse	2.53e-54	0.159	Positive
CD4+_naive_T-cells_xCell	excitatory synapse	3.28e-21	0.0971	Positive
CD4+_naive_T-cells_xCell	GABA-ergic synapse	3.76e-45	0.144	Positive
CD4+_naive_T-cells_xCell	glutamatergic synapse	5.78e-49	0.151	Positive
CD4+_naive_T-cells_xCell	glycinergic synapse	1.69e-99	0.216	Positive
CD4+_naive_T-cells_xCell	inhibitory synapse	2e-29	0.116	Positive
CD4+_naive_T-cells_xCell	neuromuscular junction	8.33e-69	0.179	Positive
CD4+_naive_T-cells_xCell	neuron to neuron synapse	5.81e-19	0.0914	Positive
CD4+_naive_T-cells_xCell	ribbon synapse	2.91e-12	0.0718	Positive
CD4+_naive_T-cells_xCell	Schaffer collateral - CA1 synapse	7.86e-24	0.103	Positive
CD4+_naive_T-cells_xCell	All_Neuron	1.39e-49	0.152	Positive
CD4+_T-cells_xCell	cholinergic synapse	1.32e-05	-0.0449	Negative
CD4+_T-cells_xCell	dopaminergic synapse	0.113	0.0163	None
CD4+_T-cells_xCell	excitatory synapse	2.17e-14	-0.0786	Negative
CD4+_T-cells_xCell	GABA-ergic synapse	4.73e-07	-0.0519	Negative
CD4+_T-cells_xCell	glutamatergic synapse	0.242	0.012	None
CD4+_T-cells_xCell	glycinergic synapse	0.109	-0.0165	None
CD4+_T-cells_xCell	inhibitory synapse	1.67e-11	-0.0693	Negative
CD4+_T-cells_xCell	neuromuscular junction	0.000337	0.0369	Positive
CD4+_T-cells_xCell	neuron to neuron synapse	0.14	-0.0152	None
CD4+_T-cells_xCell	ribbon synapse	5.6e-31	-0.119	Negative
CD4+_T-cells_xCell	Schaffer collateral - CA1 synapse	6.95e-05	0.041	Positive
CD4+_T-cells_xCell	All_Neuron	0.0412	0.021	Positive
CD4+_Tcm_xCell	cholinergic synapse	0.00426	0.0294	Positive
CD4+_Tcm_xCell	dopaminergic synapse	1.16e-34	-0.126	Negative
CD4+_Tcm_xCell	excitatory synapse	1.26e-06	-0.0499	Negative
CD4+_Tcm_xCell	GABA-ergic synapse	1.09e-05	-0.0453	Negative
CD4+_Tcm_xCell	glutamatergic synapse	0.0936	-0.0173	None
CD4+_Tcm_xCell	glycinergic synapse	0.0279	-0.0226	Negative
CD4+_Tcm_xCell	inhibitory synapse	0.26	0.0116	None
CD4+_Tcm_xCell	neuromuscular junction	3.48e-07	0.0524	Positive
CD4+_Tcm_xCell	neuron to neuron synapse	8.04e-16	0.0828	Positive
CD4+_Tcm_xCell	ribbon synapse	1.54e-27	-0.112	Negative
CD4+_Tcm_xCell	Schaffer collateral - CA1 synapse	1.87e-08	0.0579	Positive
CD4+_Tcm_xCell	All_Neuron	0.373	0.00918	None
CD4+_Tem_xCell	cholinergic synapse	9.72e-16	-0.0826	Negative
CD4+_Tem_xCell	dopaminergic synapse	2.06e-07	-0.0535	Negative
CD4+_Tem_xCell	excitatory synapse	2.23e-81	-0.195	Negative
CD4+_Tem_xCell	GABA-ergic synapse	6.01e-81	-0.194	Negative
CD4+_Tem_xCell	glutamatergic synapse	5.69e-51	-0.154	Negative
CD4+_Tem_xCell	glycinergic synapse	0.344	-0.00975	None
CD4+_Tem_xCell	inhibitory synapse	3.71e-101	-0.217	Negative
CD4+_Tem_xCell	neuromuscular junction	7.91e-15	-0.0799	Negative
CD4+_Tem_xCell	neuron to neuron synapse	3.2e-110	-0.227	Negative
CD4+_Tem_xCell	ribbon synapse	1.76e-219	-0.317	Negative
CD4+_Tem_xCell	Schaffer collateral - CA1 synapse	1.54e-39	-0.135	Negative
CD4+_Tem_xCell	All_Neuron	2.4e-56	-0.162	Negative
CD8+_naive_T-cells_xCell	cholinergic synapse	1.27e-06	0.0499	Positive
CD8+_naive_T-cells_xCell	dopaminergic synapse	1.01e-07	-0.0548	Negative
CD8+_naive_T-cells_xCell	excitatory synapse	0.0383	0.0213	Positive
CD8+_naive_T-cells_xCell	GABA-ergic synapse	0.702	0.00394	None
CD8+_naive_T-cells_xCell	glutamatergic synapse	0.00407	-0.0296	Negative
CD8+_naive_T-cells_xCell	glycinergic synapse	0.977	0.000299	None
CD8+_naive_T-cells_xCell	inhibitory synapse	2.72e-13	0.0752	Positive
CD8+_naive_T-cells_xCell	neuromuscular junction	0.000975	0.034	Positive
CD8+_naive_T-cells_xCell	neuron to neuron synapse	6.56e-19	0.0913	Positive
CD8+_naive_T-cells_xCell	ribbon synapse	2.31e-33	0.124	Positive
CD8+_naive_T-cells_xCell	Schaffer collateral - CA1 synapse	0.693	0.00407	None
CD8+_naive_T-cells_xCell	All_Neuron	0.206	0.013	None
CD8+_T-cells_xCell	cholinergic synapse	3.09e-11	-0.0683	Negative
CD8+_T-cells_xCell	dopaminergic synapse	4.45e-13	-0.0745	Negative
CD8+_T-cells_xCell	excitatory synapse	6.71e-07	-0.0512	Negative
CD8+_T-cells_xCell	GABA-ergic synapse	1.08e-16	-0.0853	Negative
CD8+_T-cells_xCell	glutamatergic synapse	5.08e-11	-0.0676	Negative
CD8+_T-cells_xCell	glycinergic synapse	2.22e-11	0.0688	Positive
CD8+_T-cells_xCell	inhibitory synapse	0.479	-0.00729	None
CD8+_T-cells_xCell	neuromuscular junction	0.0455	-0.0206	Negative
CD8+_T-cells_xCell	neuron to neuron synapse	3.26e-32	-0.121	Negative
CD8+_T-cells_xCell	ribbon synapse	1.4e-06	-0.0497	Negative
CD8+_T-cells_xCell	Schaffer collateral - CA1 synapse	4.11e-07	-0.0521	Negative
CD8+_T-cells_xCell	All_Neuron	2.91e-17	-0.0869	Negative
CD8+_Tcm_xCell	cholinergic synapse	2.94e-137	-0.253	Negative
CD8+_Tcm_xCell	dopaminergic synapse	4.78e-08	-0.0562	Negative
CD8+_Tcm_xCell	excitatory synapse	1.01e-18	-0.0908	Negative
CD8+_Tcm_xCell	GABA-ergic synapse	1.06e-38	-0.133	Negative
CD8+_Tcm_xCell	glutamatergic synapse	1.25e-11	-0.0697	Negative
CD8+_Tcm_xCell	glycinergic synapse	2.27e-19	-0.0925	Negative
CD8+_Tcm_xCell	inhibitory synapse	6.1e-13	-0.074	Negative
CD8+_Tcm_xCell	neuromuscular junction	6.69e-21	-0.0964	Negative
CD8+_Tcm_xCell	neuron to neuron synapse	6.12e-50	-0.152	Negative
CD8+_Tcm_xCell	ribbon synapse	1.52e-117	-0.234	Negative
CD8+_Tcm_xCell	Schaffer collateral - CA1 synapse	4.55e-08	-0.0563	Negative
CD8+_Tcm_xCell	All_Neuron	4.73e-30	-0.117	Negative
CD8+_Tem_xCell	cholinergic synapse	0.65	-0.00467	None
CD8+_Tem_xCell	dopaminergic synapse	9.92e-31	-0.118	Negative
CD8+_Tem_xCell	excitatory synapse	2.26e-85	-0.2	Negative
CD8+_Tem_xCell	GABA-ergic synapse	6.77e-142	-0.257	Negative
CD8+_Tem_xCell	glutamatergic synapse	1.12e-141	-0.257	Negative
CD8+_Tem_xCell	glycinergic synapse	5.99e-25	-0.106	Negative
CD8+_Tem_xCell	inhibitory synapse	2.46e-23	-0.102	Negative
CD8+_Tem_xCell	neuromuscular junction	4.01e-116	-0.233	Negative
CD8+_Tem_xCell	neuron to neuron synapse	1.16e-298	-0.367	Negative
CD8+_Tem_xCell	ribbon synapse	1.17e-62	-0.171	Negative
CD8+_Tem_xCell	Schaffer collateral - CA1 synapse	1.11e-131	-0.248	Negative
CD8+_Tem_xCell	All_Neuron	1.46e-181	-0.29	Negative
cDC_xCell	cholinergic synapse	8.89e-07	-0.0506	Negative
cDC_xCell	dopaminergic synapse	3.95e-35	-0.127	Negative
cDC_xCell	excitatory synapse	7.19e-05	0.0409	Positive
cDC_xCell	GABA-ergic synapse	1.2e-37	-0.132	Negative
cDC_xCell	glutamatergic synapse	0.00538	0.0287	Positive
cDC_xCell	glycinergic synapse	0.000961	0.034	Positive
cDC_xCell	inhibitory synapse	1.39e-47	-0.148	Negative
cDC_xCell	neuromuscular junction	2.83e-33	0.123	Positive
cDC_xCell	neuron to neuron synapse	2.18e-07	-0.0534	Negative
cDC_xCell	ribbon synapse	2.48e-98	-0.214	Negative
cDC_xCell	Schaffer collateral - CA1 synapse	3.63e-26	0.109	Positive
cDC_xCell	All_Neuron	0.261	0.0116	None
Class-switched_memory_B-cells_xCell	cholinergic synapse	4.77e-37	-0.13	Negative
Class-switched_memory_B-cells_xCell	dopaminergic synapse	6.69e-14	-0.0771	Negative
Class-switched_memory_B-cells_xCell	excitatory synapse	2.48e-21	-0.0974	Negative
Class-switched_memory_B-cells_xCell	GABA-ergic synapse	1.76e-34	-0.126	Negative
Class-switched_memory_B-cells_xCell	glutamatergic synapse	0.0203	-0.0239	Negative
Class-switched_memory_B-cells_xCell	glycinergic synapse	7.61e-05	-0.0407	Negative
Class-switched_memory_B-cells_xCell	inhibitory synapse	2.19e-43	-0.142	Negative
Class-switched_memory_B-cells_xCell	neuromuscular junction	0.306	0.0106	None
Class-switched_memory_B-cells_xCell	neuron to neuron synapse	7.67e-15	-0.0799	Negative
Class-switched_memory_B-cells_xCell	ribbon synapse	5.62e-74	-0.186	Negative
Class-switched_memory_B-cells_xCell	Schaffer collateral - CA1 synapse	0.586	-0.00561	None
Class-switched_memory_B-cells_xCell	All_Neuron	4.36e-07	-0.052	Negative
DC_xCell	cholinergic synapse	1.14e-15	-0.0824	Negative
DC_xCell	dopaminergic synapse	9.26e-19	-0.0909	Negative
DC_xCell	excitatory synapse	0.575	-0.00577	None
DC_xCell	GABA-ergic synapse	2.93e-83	-0.197	Negative
DC_xCell	glutamatergic synapse	0.0554	-0.0197	None
DC_xCell	glycinergic synapse	9.81e-09	-0.059	Negative
DC_xCell	inhibitory synapse	2.87e-12	-0.0718	Negative
DC_xCell	neuromuscular junction	6.32e-07	0.0513	Positive
DC_xCell	neuron to neuron synapse	6.42e-64	-0.173	Negative
DC_xCell	ribbon synapse	3.7e-72	-0.183	Negative
DC_xCell	Schaffer collateral - CA1 synapse	1.3e-13	0.0762	Positive
DC_xCell	All_Neuron	4.8e-11	-0.0677	Negative
Endothelial_cells_xCell	cholinergic synapse	8.53e-09	-0.0593	Negative
Endothelial_cells_xCell	dopaminergic synapse	9.03e-95	0.21	Positive
Endothelial_cells_xCell	excitatory synapse	5.54e-183	0.291	Positive
Endothelial_cells_xCell	GABA-ergic synapse	1.61e-265	0.347	Positive
Endothelial_cells_xCell	glutamatergic synapse	2.01e-301	0.369	Positive
Endothelial_cells_xCell	glycinergic synapse	1.43e-153	0.267	Positive
Endothelial_cells_xCell	inhibitory synapse	9.4e-17	0.0855	Positive
Endothelial_cells_xCell	neuromuscular junction	5.68999999842592e-315	0.376	Positive
Endothelial_cells_xCell	neuron to neuron synapse	1.27e-283	0.358	Positive
Endothelial_cells_xCell	ribbon synapse	0.000528	0.0357	Positive
Endothelial_cells_xCell	Schaffer collateral - CA1 synapse	1.28e-186	0.293	Positive
Endothelial_cells_xCell	All_Neuron	0	0.402	Positive
Eosinophils_xCell	cholinergic synapse	1.89e-18	0.0901	Positive
Eosinophils_xCell	dopaminergic synapse	2.23e-113	0.23	Positive
Eosinophils_xCell	excitatory synapse	1.82e-06	-0.0491	Negative
Eosinophils_xCell	GABA-ergic synapse	6.53e-23	0.101	Positive
Eosinophils_xCell	glutamatergic synapse	7.29e-40	0.135	Positive
Eosinophils_xCell	glycinergic synapse	0.00585	0.0284	Positive
Eosinophils_xCell	inhibitory synapse	2.57e-20	0.0949	Positive
Eosinophils_xCell	neuromuscular junction	8.22e-44	0.142	Positive
Eosinophils_xCell	neuron to neuron synapse	1.91e-19	0.0927	Positive
Eosinophils_xCell	ribbon synapse	1.86e-06	0.0491	Positive
Eosinophils_xCell	Schaffer collateral - CA1 synapse	7.43e-42	0.139	Positive
Eosinophils_xCell	All_Neuron	1.31e-38	0.133	Positive
Epithelial_cells_xCell	cholinergic synapse	1.29e-55	-0.161	Negative
Epithelial_cells_xCell	dopaminergic synapse	5.04e-182	-0.29	Negative
Epithelial_cells_xCell	excitatory synapse	2.86e-96	-0.212	Negative
Epithelial_cells_xCell	GABA-ergic synapse	3.91e-213	-0.313	Negative
Epithelial_cells_xCell	glutamatergic synapse	1.38e-83	-0.198	Negative
Epithelial_cells_xCell	glycinergic synapse	1.68e-205	-0.307	Negative
Epithelial_cells_xCell	inhibitory synapse	1.35e-45	-0.145	Negative
Epithelial_cells_xCell	neuromuscular junction	2.11e-82	-0.196	Negative
Epithelial_cells_xCell	neuron to neuron synapse	1.93e-110	-0.227	Negative
Epithelial_cells_xCell	ribbon synapse	1.33e-46	-0.147	Negative
Epithelial_cells_xCell	Schaffer collateral - CA1 synapse	4.72e-32	-0.121	Negative
Epithelial_cells_xCell	All_Neuron	8.15e-146	-0.26	Negative
Erythrocytes_xCell	cholinergic synapse	1.45e-22	0.1	Positive
Erythrocytes_xCell	dopaminergic synapse	0.618	0.00514	None
Erythrocytes_xCell	excitatory synapse	0.000208	-0.0382	Negative
Erythrocytes_xCell	GABA-ergic synapse	0.00675	-0.0279	Negative
Erythrocytes_xCell	glutamatergic synapse	0.155	-0.0146	None
Erythrocytes_xCell	glycinergic synapse	1.46e-10	-0.066	Negative
Erythrocytes_xCell	inhibitory synapse	0.415	-0.00839	None
Erythrocytes_xCell	neuromuscular junction	0.0107	0.0263	Positive
Erythrocytes_xCell	neuron to neuron synapse	0.111	-0.0164	None
Erythrocytes_xCell	ribbon synapse	0.257	0.0117	None
Erythrocytes_xCell	Schaffer collateral - CA1 synapse	0.000261	0.0376	Positive
Erythrocytes_xCell	All_Neuron	0.739	-0.00343	None
Fibroblasts_xCell	cholinergic synapse	0.00102	-0.0338	Negative
Fibroblasts_xCell	dopaminergic synapse	1.11e-248	0.337	Positive
Fibroblasts_xCell	excitatory synapse	0	0.478	Positive
Fibroblasts_xCell	GABA-ergic synapse	0	0.455	Positive
Fibroblasts_xCell	glutamatergic synapse	0	0.427	Positive
Fibroblasts_xCell	glycinergic synapse	0	0.403	Positive
Fibroblasts_xCell	inhibitory synapse	0	0.396	Positive
Fibroblasts_xCell	neuromuscular junction	3.29e-300	0.368	Positive
Fibroblasts_xCell	neuron to neuron synapse	0	0.431	Positive
Fibroblasts_xCell	ribbon synapse	2.76e-168	0.279	Positive
Fibroblasts_xCell	Schaffer collateral - CA1 synapse	0	0.399	Positive
Fibroblasts_xCell	All_Neuron	0	0.451	Positive
HSC_xCell	cholinergic synapse	0.000253	0.0377	Positive
HSC_xCell	dopaminergic synapse	2.06e-165	0.277	Positive
HSC_xCell	excitatory synapse	1.54e-148	0.263	Positive
HSC_xCell	GABA-ergic synapse	5.44998873271021e-319	0.379	Positive
HSC_xCell	glutamatergic synapse	1.19e-298	0.367	Positive
HSC_xCell	glycinergic synapse	7.7e-87	0.201	Positive
HSC_xCell	inhibitory synapse	2.87e-27	0.111	Positive
HSC_xCell	neuromuscular junction	0	0.391	Positive
HSC_xCell	neuron to neuron synapse	0	0.401	Positive
HSC_xCell	ribbon synapse	0.712	-0.00381	None
HSC_xCell	Schaffer collateral - CA1 synapse	6.26e-264	0.346	Positive
HSC_xCell	All_Neuron	0	0.432	Positive
iDC_xCell	cholinergic synapse	5.45e-16	-0.0833	Negative
iDC_xCell	dopaminergic synapse	1.65e-20	-0.0954	Negative
iDC_xCell	excitatory synapse	2.8e-15	-0.0812	Negative
iDC_xCell	GABA-ergic synapse	1.95e-106	-0.223	Negative
iDC_xCell	glutamatergic synapse	1.44e-14	-0.0791	Negative
iDC_xCell	glycinergic synapse	8.45e-19	-0.091	Negative
iDC_xCell	inhibitory synapse	2.65e-48	-0.15	Negative
iDC_xCell	neuromuscular junction	0.00716	-0.0277	Negative
iDC_xCell	neuron to neuron synapse	6.97e-110	-0.226	Negative
iDC_xCell	ribbon synapse	3.88e-68	-0.178	Negative
iDC_xCell	Schaffer collateral - CA1 synapse	0.741	0.0034	None
iDC_xCell	All_Neuron	8.38e-40	-0.135	Negative
ly_Endothelial_cells_xCell	cholinergic synapse	2.74e-08	-0.0572	Negative
ly_Endothelial_cells_xCell	dopaminergic synapse	1.52e-56	0.162	Positive
ly_Endothelial_cells_xCell	excitatory synapse	7e-92	0.207	Positive
ly_Endothelial_cells_xCell	GABA-ergic synapse	3.46e-124	0.241	Positive
ly_Endothelial_cells_xCell	glutamatergic synapse	2.42e-134	0.25	Positive
ly_Endothelial_cells_xCell	glycinergic synapse	5.84e-117	0.234	Positive
ly_Endothelial_cells_xCell	inhibitory synapse	8.37e-12	0.0703	Positive
ly_Endothelial_cells_xCell	neuromuscular junction	4.03e-162	0.274	Positive
ly_Endothelial_cells_xCell	neuron to neuron synapse	6.1e-126	0.242	Positive
ly_Endothelial_cells_xCell	ribbon synapse	0.24	-0.0121	None
ly_Endothelial_cells_xCell	Schaffer collateral - CA1 synapse	2.07e-79	0.193	Positive
ly_Endothelial_cells_xCell	All_Neuron	2.13e-174	0.284	Positive
Macrophages_xCell	cholinergic synapse	1.3e-39	-0.135	Negative
Macrophages_xCell	dopaminergic synapse	2.3e-13	0.0754	Positive
Macrophages_xCell	excitatory synapse	2.9e-40	0.136	Positive
Macrophages_xCell	GABA-ergic synapse	0.00394	0.0297	Positive
Macrophages_xCell	glutamatergic synapse	4.75e-15	0.0806	Positive
Macrophages_xCell	glycinergic synapse	7.74e-45	0.144	Positive
Macrophages_xCell	inhibitory synapse	1.19e-17	-0.0879	Negative
Macrophages_xCell	neuromuscular junction	1.37e-06	0.0497	Positive
Macrophages_xCell	neuron to neuron synapse	0.0443	-0.0207	Negative
Macrophages_xCell	ribbon synapse	4.95e-17	-0.0862	Negative
Macrophages_xCell	Schaffer collateral - CA1 synapse	0.258	0.0116	None
Macrophages_xCell	All_Neuron	3.55e-08	0.0567	Positive
Macrophages_M1_xCell	cholinergic synapse	3.07e-15	-0.0811	Negative
Macrophages_M1_xCell	dopaminergic synapse	4.78e-06	0.0471	Positive
Macrophages_M1_xCell	excitatory synapse	0.00205	0.0317	Positive
Macrophages_M1_xCell	GABA-ergic synapse	3.35e-24	-0.104	Negative
Macrophages_M1_xCell	glutamatergic synapse	0.642	0.00478	None
Macrophages_M1_xCell	glycinergic synapse	2.77e-11	-0.0685	Negative
Macrophages_M1_xCell	inhibitory synapse	0.459	0.00762	None
Macrophages_M1_xCell	neuromuscular junction	0.00023	-0.0379	Negative
Macrophages_M1_xCell	neuron to neuron synapse	1.15e-41	-0.139	Negative
Macrophages_M1_xCell	ribbon synapse	0.806	-0.00253	None
Macrophages_M1_xCell	Schaffer collateral - CA1 synapse	0.614	-0.0052	None
Macrophages_M1_xCell	All_Neuron	1.45e-06	-0.0496	Negative
Macrophages_M2_xCell	cholinergic synapse	4.78e-08	-0.0562	Negative
Macrophages_M2_xCell	dopaminergic synapse	1.49e-18	0.0904	Positive
Macrophages_M2_xCell	excitatory synapse	1.11e-33	0.124	Positive
Macrophages_M2_xCell	GABA-ergic synapse	1.02e-18	0.0908	Positive
Macrophages_M2_xCell	glutamatergic synapse	2.51e-07	0.0531	Positive
Macrophages_M2_xCell	glycinergic synapse	2.15e-84	0.199	Positive
Macrophages_M2_xCell	inhibitory synapse	3.08e-26	-0.109	Negative
Macrophages_M2_xCell	neuromuscular junction	1.08e-06	0.0502	Positive
Macrophages_M2_xCell	neuron to neuron synapse	0.518	0.00667	None
Macrophages_M2_xCell	ribbon synapse	6.73e-15	-0.0801	Negative
Macrophages_M2_xCell	Schaffer collateral - CA1 synapse	1.16e-07	-0.0546	Negative
Macrophages_M2_xCell	All_Neuron	4.23e-09	0.0605	Positive
Mast_cells_xCell	cholinergic synapse	4.87e-26	-0.108	Negative
Mast_cells_xCell	dopaminergic synapse	0.125	-0.0158	None
Mast_cells_xCell	excitatory synapse	3.71e-46	0.146	Positive
Mast_cells_xCell	GABA-ergic synapse	2.59e-18	0.0897	Positive
Mast_cells_xCell	glutamatergic synapse	2.83e-40	0.136	Positive
Mast_cells_xCell	glycinergic synapse	2.71e-73	0.185	Positive
Mast_cells_xCell	inhibitory synapse	0.0219	-0.0236	Negative
Mast_cells_xCell	neuromuscular junction	2.74e-23	0.102	Positive
Mast_cells_xCell	neuron to neuron synapse	1.98e-60	0.168	Positive
Mast_cells_xCell	ribbon synapse	1.63e-06	0.0494	Positive
Mast_cells_xCell	Schaffer collateral - CA1 synapse	3.57e-18	0.0894	Positive
Mast_cells_xCell	All_Neuron	4.59e-43	0.141	Positive
Memory_B-cells_xCell	cholinergic synapse	1.15e-25	-0.108	Negative
Memory_B-cells_xCell	dopaminergic synapse	1.71e-17	-0.0875	Negative
Memory_B-cells_xCell	excitatory synapse	5.68e-10	-0.0638	Negative
Memory_B-cells_xCell	GABA-ergic synapse	7.68e-51	-0.154	Negative
Memory_B-cells_xCell	glutamatergic synapse	4.32e-33	-0.123	Negative
Memory_B-cells_xCell	glycinergic synapse	5.16e-14	-0.0774	Negative
Memory_B-cells_xCell	inhibitory synapse	2.47e-27	-0.111	Negative
Memory_B-cells_xCell	neuromuscular junction	6.53e-21	-0.0964	Negative
Memory_B-cells_xCell	neuron to neuron synapse	2.16e-68	-0.179	Negative
Memory_B-cells_xCell	ribbon synapse	1.71e-54	-0.159	Negative
Memory_B-cells_xCell	Schaffer collateral - CA1 synapse	2.97e-27	-0.111	Negative
Memory_B-cells_xCell	All_Neuron	4.24e-50	-0.152	Negative
Monocytes_xCell	cholinergic synapse	8.74e-11	0.0667	Positive
Monocytes_xCell	dopaminergic synapse	0.476	-0.00734	None
Monocytes_xCell	excitatory synapse	0.629	0.00497	None
Monocytes_xCell	GABA-ergic synapse	1.26e-11	-0.0697	Negative
Monocytes_xCell	glutamatergic synapse	1.61e-08	-0.0581	Negative
Monocytes_xCell	glycinergic synapse	0.00038	0.0366	Positive
Monocytes_xCell	inhibitory synapse	4.3e-12	-0.0713	Negative
Monocytes_xCell	neuromuscular junction	3.68e-19	-0.092	Negative
Monocytes_xCell	neuron to neuron synapse	3.7e-70	-0.181	Negative
Monocytes_xCell	ribbon synapse	1.09e-07	-0.0547	Negative
Monocytes_xCell	Schaffer collateral - CA1 synapse	0.184	-0.0137	None
Monocytes_xCell	All_Neuron	1.75e-13	-0.0758	Negative
mv_Endothelial_cells_xCell	cholinergic synapse	0.102	-0.0168	None
mv_Endothelial_cells_xCell	dopaminergic synapse	7.88e-23	0.101	Positive
mv_Endothelial_cells_xCell	excitatory synapse	2.14e-48	0.15	Positive
mv_Endothelial_cells_xCell	GABA-ergic synapse	1.53e-61	0.169	Positive
mv_Endothelial_cells_xCell	glutamatergic synapse	1.35e-51	0.155	Positive
mv_Endothelial_cells_xCell	glycinergic synapse	6.37e-102	0.218	Positive
mv_Endothelial_cells_xCell	inhibitory synapse	5.05e-07	0.0517	Positive
mv_Endothelial_cells_xCell	neuromuscular junction	3.63e-105	0.222	Positive
mv_Endothelial_cells_xCell	neuron to neuron synapse	8.31e-48	0.149	Positive
mv_Endothelial_cells_xCell	ribbon synapse	0.00802	-0.0273	Negative
mv_Endothelial_cells_xCell	Schaffer collateral - CA1 synapse	2.71e-22	0.0998	Positive
mv_Endothelial_cells_xCell	All_Neuron	1.59e-75	0.188	Positive
naive_B-cells_xCell	cholinergic synapse	0.00624	-0.0282	Negative
naive_B-cells_xCell	dopaminergic synapse	0.892	-0.0014	None
naive_B-cells_xCell	excitatory synapse	0.00703	-0.0278	Negative
naive_B-cells_xCell	GABA-ergic synapse	1.41e-06	-0.0496	Negative
naive_B-cells_xCell	glutamatergic synapse	0.0215	-0.0237	Negative
naive_B-cells_xCell	glycinergic synapse	0.00288	-0.0307	Negative
naive_B-cells_xCell	inhibitory synapse	0.071	-0.0186	None
naive_B-cells_xCell	neuromuscular junction	0.00781	-0.0274	Negative
naive_B-cells_xCell	neuron to neuron synapse	2.95e-09	-0.0611	Negative
naive_B-cells_xCell	ribbon synapse	0.782	0.00285	None
naive_B-cells_xCell	Schaffer collateral - CA1 synapse	0.0745	-0.0184	None
naive_B-cells_xCell	All_Neuron	2.83e-05	-0.0431	Negative
Neutrophils_xCell	cholinergic synapse	5.4e-05	-0.0416	Negative
Neutrophils_xCell	dopaminergic synapse	1.23e-201	-0.305	Negative
Neutrophils_xCell	excitatory synapse	7.08e-135	-0.251	Negative
Neutrophils_xCell	GABA-ergic synapse	2.52e-287	-0.361	Negative
Neutrophils_xCell	glutamatergic synapse	2.26e-126	-0.243	Negative
Neutrophils_xCell	glycinergic synapse	2.9e-106	-0.223	Negative
Neutrophils_xCell	inhibitory synapse	2.31e-277	-0.355	Negative
Neutrophils_xCell	neuromuscular junction	5.14e-138	-0.253	Negative
Neutrophils_xCell	neuron to neuron synapse	3.45e-210	-0.311	Negative
Neutrophils_xCell	ribbon synapse	9.13e-102	-0.218	Negative
Neutrophils_xCell	Schaffer collateral - CA1 synapse	1.66e-66	-0.176	Negative
Neutrophils_xCell	All_Neuron	4.75e-181	-0.289	Negative
NK_cells_xCell	cholinergic synapse	1.9e-14	-0.0788	Negative
NK_cells_xCell	dopaminergic synapse	4.65e-85	-0.199	Negative
NK_cells_xCell	excitatory synapse	2.01e-63	-0.172	Negative
NK_cells_xCell	GABA-ergic synapse	1.14e-103	-0.22	Negative
NK_cells_xCell	glutamatergic synapse	2.32e-111	-0.228	Negative
NK_cells_xCell	glycinergic synapse	9.79e-39	-0.133	Negative
NK_cells_xCell	inhibitory synapse	5.13e-45	-0.144	Negative
NK_cells_xCell	neuromuscular junction	6.95e-172	-0.282	Negative
NK_cells_xCell	neuron to neuron synapse	4.17e-178	-0.287	Negative
NK_cells_xCell	ribbon synapse	7.66e-45	-0.144	Negative
NK_cells_xCell	Schaffer collateral - CA1 synapse	1.66e-128	-0.245	Negative
NK_cells_xCell	All_Neuron	2.34e-157	-0.27	Negative
NKT_xCell	cholinergic synapse	0.00201	-0.0318	Negative
NKT_xCell	dopaminergic synapse	0.00182	-0.0321	Negative
NKT_xCell	excitatory synapse	0.000786	-0.0346	Negative
NKT_xCell	GABA-ergic synapse	1.81e-21	-0.0978	Negative
NKT_xCell	glutamatergic synapse	1.88e-22	-0.1	Negative
NKT_xCell	glycinergic synapse	7.79e-27	0.11	Positive
NKT_xCell	inhibitory synapse	0.0171	0.0246	Positive
NKT_xCell	neuromuscular junction	0.000314	-0.0371	Negative
NKT_xCell	neuron to neuron synapse	5.25e-32	-0.121	Negative
NKT_xCell	ribbon synapse	2.28e-12	0.0722	Positive
NKT_xCell	Schaffer collateral - CA1 synapse	7.92e-73	-0.184	Negative
NKT_xCell	All_Neuron	1.74e-33	-0.124	Negative
pDC_xCell	cholinergic synapse	0.237	-0.0122	None
pDC_xCell	dopaminergic synapse	1.42e-59	-0.167	Negative
pDC_xCell	excitatory synapse	1.68e-232	-0.326	Negative
pDC_xCell	GABA-ergic synapse	1.45e-311	-0.374	Negative
pDC_xCell	glutamatergic synapse	6.72e-275	-0.353	Negative
pDC_xCell	glycinergic synapse	2.4e-198	-0.302	Negative
pDC_xCell	inhibitory synapse	8.22e-151	-0.265	Negative
pDC_xCell	neuromuscular junction	1.8e-220	-0.318	Negative
pDC_xCell	neuron to neuron synapse	0	-0.446	Negative
pDC_xCell	ribbon synapse	1.59e-178	-0.287	Negative
pDC_xCell	Schaffer collateral - CA1 synapse	3.95e-193	-0.298	Negative
pDC_xCell	All_Neuron	7.16999999999794e-312	-0.375	Negative
Pericytes_xCell	cholinergic synapse	3.29e-07	0.0526	Positive
Pericytes_xCell	dopaminergic synapse	3.51e-190	0.296	Positive
Pericytes_xCell	excitatory synapse	0	0.386	Positive
Pericytes_xCell	GABA-ergic synapse	0	0.392	Positive
Pericytes_xCell	glutamatergic synapse	0	0.401	Positive
Pericytes_xCell	glycinergic synapse	2.35e-183	0.291	Positive
Pericytes_xCell	inhibitory synapse	2.06e-75	0.188	Positive
Pericytes_xCell	neuromuscular junction	0	0.401	Positive
Pericytes_xCell	neuron to neuron synapse	2.94e-288	0.361	Positive
Pericytes_xCell	ribbon synapse	2.01e-60	0.168	Positive
Pericytes_xCell	Schaffer collateral - CA1 synapse	2.18e-232	0.326	Positive
Pericytes_xCell	All_Neuron	0	0.432	Positive
Plasma_cells_xCell	cholinergic synapse	1.84e-55	-0.161	Negative
Plasma_cells_xCell	dopaminergic synapse	3.18e-53	-0.157	Negative
Plasma_cells_xCell	excitatory synapse	1.15e-87	-0.202	Negative
Plasma_cells_xCell	GABA-ergic synapse	4.07e-56	-0.162	Negative
Plasma_cells_xCell	glutamatergic synapse	1.12e-106	-0.223	Negative
Plasma_cells_xCell	glycinergic synapse	3.67e-54	-0.159	Negative
Plasma_cells_xCell	inhibitory synapse	9.49e-48	-0.149	Negative
Plasma_cells_xCell	neuromuscular junction	3.77e-152	-0.266	Negative
Plasma_cells_xCell	neuron to neuron synapse	7.16e-66	-0.175	Negative
Plasma_cells_xCell	ribbon synapse	2.05e-108	-0.225	Negative
Plasma_cells_xCell	Schaffer collateral - CA1 synapse	6.42e-121	-0.237	Negative
Plasma_cells_xCell	All_Neuron	1.19e-118	-0.235	Negative
pro_B-cells_xCell	cholinergic synapse	1.83e-06	0.0491	Positive
pro_B-cells_xCell	dopaminergic synapse	3.96e-105	-0.222	Negative
pro_B-cells_xCell	excitatory synapse	1.23e-105	-0.222	Negative
pro_B-cells_xCell	GABA-ergic synapse	8.48e-261	-0.344	Negative
pro_B-cells_xCell	glutamatergic synapse	2.1999755078019e-319	-0.379	Negative
pro_B-cells_xCell	glycinergic synapse	2.64e-114	-0.231	Negative
pro_B-cells_xCell	inhibitory synapse	2.45e-11	-0.0687	Negative
pro_B-cells_xCell	neuromuscular junction	0	-0.403	Negative
pro_B-cells_xCell	neuron to neuron synapse	0	-0.42	Negative
pro_B-cells_xCell	ribbon synapse	8.79e-16	0.0827	Positive
pro_B-cells_xCell	Schaffer collateral - CA1 synapse	3.2e-272	-0.351	Negative
pro_B-cells_xCell	All_Neuron	0	-0.42	Negative
Tgd_cells_xCell	cholinergic synapse	0.165	-0.0143	None
Tgd_cells_xCell	dopaminergic synapse	3.01e-96	-0.212	Negative
Tgd_cells_xCell	excitatory synapse	9.2e-145	-0.259	Negative
Tgd_cells_xCell	GABA-ergic synapse	2.81e-301	-0.369	Negative
Tgd_cells_xCell	glutamatergic synapse	6.37e-225	-0.321	Negative
Tgd_cells_xCell	glycinergic synapse	3.38e-176	-0.285	Negative
Tgd_cells_xCell	inhibitory synapse	3.86e-24	-0.104	Negative
Tgd_cells_xCell	neuromuscular junction	2.58e-305	-0.371	Negative
Tgd_cells_xCell	neuron to neuron synapse	0	-0.401	Negative
Tgd_cells_xCell	ribbon synapse	8.14e-12	0.0703	Positive
Tgd_cells_xCell	Schaffer collateral - CA1 synapse	6.23e-180	-0.288	Negative
Tgd_cells_xCell	All_Neuron	1.26001561658893e-319	-0.379	Negative
Th1_cells_xCell	cholinergic synapse	0.0515	0.0201	None
Th1_cells_xCell	dopaminergic synapse	2.47e-57	-0.163	Negative
Th1_cells_xCell	excitatory synapse	3.58e-55	-0.16	Negative
Th1_cells_xCell	GABA-ergic synapse	1.25e-169	-0.28	Negative
Th1_cells_xCell	glutamatergic synapse	2.68e-236	-0.329	Negative
Th1_cells_xCell	glycinergic synapse	8.16e-61	-0.168	Negative
Th1_cells_xCell	inhibitory synapse	9.14e-11	0.0667	Positive
Th1_cells_xCell	neuromuscular junction	6.75e-225	-0.321	Negative
Th1_cells_xCell	neuron to neuron synapse	1.44e-221	-0.319	Negative
Th1_cells_xCell	ribbon synapse	1.09e-09	0.0627	Positive
Th1_cells_xCell	Schaffer collateral - CA1 synapse	1.29e-219	-0.317	Negative
Th1_cells_xCell	All_Neuron	1.11e-294	-0.365	Negative
Th2_cells_xCell	cholinergic synapse	0.0192	0.0241	Positive
Th2_cells_xCell	dopaminergic synapse	3.2e-84	-0.198	Negative
Th2_cells_xCell	excitatory synapse	1.19e-137	-0.253	Negative
Th2_cells_xCell	GABA-ergic synapse	1.31e-242	-0.333	Negative
Th2_cells_xCell	glutamatergic synapse	1.81e-189	-0.296	Negative
Th2_cells_xCell	glycinergic synapse	2.62e-236	-0.329	Negative
Th2_cells_xCell	inhibitory synapse	3.91e-40	-0.136	Negative
Th2_cells_xCell	neuromuscular junction	2.88000000000022e-311	-0.374	Negative
Th2_cells_xCell	neuron to neuron synapse	4.06e-308	-0.373	Negative
Th2_cells_xCell	ribbon synapse	3.14e-07	0.0526	Positive
Th2_cells_xCell	Schaffer collateral - CA1 synapse	9.56e-114	-0.23	Negative
Th2_cells_xCell	All_Neuron	1.08e-276	-0.354	Negative
Tregs_xCell	cholinergic synapse	1.43e-26	-0.11	Negative
Tregs_xCell	dopaminergic synapse	0.918	-0.00106	None
Tregs_xCell	excitatory synapse	1.12e-17	0.088	Positive
Tregs_xCell	GABA-ergic synapse	0.36	-0.00944	None
Tregs_xCell	glutamatergic synapse	5.11e-42	0.139	Positive
Tregs_xCell	glycinergic synapse	0.309	-0.0105	None
Tregs_xCell	inhibitory synapse	8.6e-28	-0.112	Negative
Tregs_xCell	neuromuscular junction	6.07e-22	0.0989	Positive
Tregs_xCell	neuron to neuron synapse	5.65e-14	0.0773	Positive
Tregs_xCell	ribbon synapse	7.98e-05	-0.0406	Negative
Tregs_xCell	Schaffer collateral - CA1 synapse	4.09e-30	0.117	Positive
Tregs_xCell	All_Neuron	1.79e-29	0.116	Positive
