# Supplementary material for: Pan-cancer neural regulation pattern with implications for patient stratification and immunotherapy
Source: Mol Ther Nucleic Acids. 2025 Oct 7;36(4):102732. doi: 10.1016/j.omtn.2025.102732 (PMC12554035; doi:10.1016/j.omtn.2025.102732)
Supplement: Table S4. The list of immune regulatory factors [file mmc5.xlsx]

## Sheet: Table S4
Table S4. The list of immune regulatory factors.
Gene	EntrezID	GeneFamily	SuperCategory	ImmuneCheckpoint
ADORA2A	135	Receptor	Receptor	Inhibitory
ARG1	383	Enzyme	Other	Inhibitory
BTLA	151888	Immunoglobulin	Receptor	Inhibitory
BTN3A1	11119	Butyrophilins	Co-inhibitor	Stimulatory
BTN3A2	11118	Butyrophilins	Co-inhibitor	Stimulatory
CCL5	6352	Chemokine	Ligand	Stimulatory
CD27	939	TNFR	Receptor	Stimulatory
CD274	29126	B7/CD28	Co-inhibitor	Inhibitory
CD276	80381	B7/CD28	Co-inhibitor	Inhibitory
CD28	940	B7/CD28	Co-stimulator	Stimulatory
CD40	958	TNFR	Receptor	Stimulatory
CD40LG	959	TNF	Ligand	Stimulatory
CD70	970	TNF	Ligand	Stimulatory
CD80	941	B7/CD28	Co-stimulator	Stimulatory
CTLA4	1493	Receptor	Receptor	Inhibitory
CX3CL1	6376	CXC chemokine	Ligand	Stimulatory
CXCL10	3627	CXC chemokine	Ligand	Stimulatory
CXCL9	4283	CXC chemokine	Ligand	Stimulatory
EDNRB	1910	Receptor	Receptor	Inhibitory
ENTPD1	953	Ectonucleotidase	Other	Stimulatory
GZMA	3001	Granzyme	Other	Stimulaotry
HAVCR2	84868	Immunoglobulin	Receptor	Inhibitory
HLA-A	3105	MHC Class I	Antigen presentation	NA
HLA-B	3106	MHC Class I	Antigen presentation	NA
HLA-C	3107	MHC Class I	Antigen presentation	NA
HLA-DPA1	3113	MHC Class II	Antigen presentation	NA
HLA-DPB1	3115	MHC Class II	Antigen presentation	NA
HLA-DQA1	3117	MHC Class II	Antigen presentation	NA
HLA-DQA2	3118	MHC Class II	Antigen presentation	NA
HLA-DQB1	3119	MHC Class II	Antigen presentation	NA
HLA-DQB2	3120	MHC Class II	Antigen presentation	NA
HLA-DRA	3122	MHC Class II	Antigen presentation	NA
HLA-DRB1	3123	MHC Class II	Antigen presentation	NA
HLA-DRB5	3127	MHC Class II	Antigen presentation	NA
HMGB1	3146	HMG-box	Other	Stimulatory
ICAM1	3383	NA	Cell adhesion	Stimulatory
ICOS	29851	B7/CD28	Receptor	Stimulatory
ICOSLG	23308	Ligand	Co-stimulator	Stimulatory
IDO1	3620	Enzyme	Other	Inhibitory
IFNA1	3439	Cytokine	Ligand	Stimulatory
IFNA2	3440	Cytokine	Ligand	Stimulatory
IFNG	3458	Cytokine	Ligand	Stimulatory
IL10	3586	Cytokine	Ligand	Inhibitory
IL13	3596	Cytokine	Ligand	Inhibitory
IL1A	3552	Cytokine	Ligand	Stimulatory
IL1B	3553	Cytokine	Ligand	Stimulatory
IL2	3558	Cytokine	Ligand	Stimulatory
IL2RA	3559	Type I cytokine receptor	Receptor	Stimulatory
IL4	3565	Cytokine	Ligand	Inhibitory
ITGB2	3689	Integrin	Cell adhesion	Stimulatory
KIR2DL1	3802	KIR	Receptor	Inhibitory
KIR2DL3	3804	KIR	Receptor	Inhibitory
LAG3	3902	Immunoglobulin	Receptor	Inhibitory
MICA	100507436	MHC Class I	Antigen presentation	NA
MICB	4277	MHC Class I	Antigen presentation	NA
PDCD1	5133	B7/CD28	Receptor	Inhibitory
PDCD1LG2	80380	B7/CD28	Co-inhibitor	NA
PRF1	5551	Pore	Other	Stimulatory
SELP	6403	Selectin	Cell adhesion	Stimulatory
SLAMF7	57823	SLAM	Co-inhibitor	Inhibitory
TGFB1	7040	Cytokine	Ligand	Inhibitory
TIGIT	201633	PVR	Receptor	Inhibitory
TLR4	7099	Receptor	Receptor	Stimulatory
TNFRSF14	8764	TNFR	Receptor	Stimulatory
TNFRSF18	8784	TNFR	Receptor	Stimulatory
TNFRSF4	7293	TNFR	Receptor	Stimulatory
TNFRSF9	3604	TNFR	Receptor	Stimulatory
TNFSF4	7292	TNF	Ligand	Stimulatory
TNFSF9	8744	TNF	Ligand	Stimulatory
VEGFA	7422	Growth factor	Ligand	Inhibitory
VEGFB	7423	Growth factor	Ligand	Inhibitory
VTCN1	79679	B7/CD28	Co-inhibitor	Inhibitory
