# Supplementary material for: Pan-cancer neural regulation pattern with implications for patient stratification and immunotherapy
Source: Mol Ther Nucleic Acids. 2025 Oct 7;36(4):102732. doi: 10.1016/j.omtn.2025.102732 (PMC12554035; doi:10.1016/j.omtn.2025.102732)
Supplement: Table S5. DE results of immune-related factors between subtypes [file mmc6.xlsx]

## Sheet: Table S5
Table S5. DE results of immune-related factors between subtypes.
Compare	Immune	FC	logFC	Pvalue	Padjust	Immunomodulators
High_Low	EDNRB	6.36	2.67	3.15e-204	1.13e-202	Gene
Mid_Low	EDNRB	3.88	1.96	8.92e-202	3.21e-200	Gene
High_Low	SELP	2.24	1.16	6.37e-48	4.17e-47	Gene
Mid_Low	ENTPD1	2.24	1.16	8.17e-135	1.18e-133	Gene
High_Low	CD70	2.16	1.11	1.35e-05	2.03e-05	Gene
Mid_Low	SELP	2.03	1.02	8.37e-142	1.51e-140	Gene
High_Low	VEGFA	2.02	1.02	2.1e-07	3.28e-07	Gene
Mid_Low	CX3CL1	1.85	0.885	2.23e-188	5.34e-187	Gene
High_Low	CD276	1.8	0.85	8.55e-210	6.16e-208	Gene
High_Low	TNFSF4	1.8	0.847	1.58e-98	1.89e-97	Gene
High_Low	CX3CL1	1.78	0.832	4.63e-105	6.67e-104	Gene
High_Mid	IFNA2	1.78	0.83	0.00196	0.00282	Gene
Mid_Low	VEGFA	1.77	0.821	4.15e-25	1.42e-24	Gene
High_Low	IFNA2	1.73	0.787	0.00169	0.00229	Gene
High_Low	HAVCR2	1.71	0.772	3.31e-29	1.26e-28	Gene
High_Low	VEGFB	1.69	0.756	1.06e-202	2.55e-201	Gene
High_Low	ENTPD1	1.67	0.741	7.08e-107	1.28e-105	Gene
High_Mid	EDNRB	1.64	0.711	4.47e-08	1.04e-07	Gene
Mid_Low	VEGFB	1.61	0.684	2.73e-203	1.96e-201	Gene
Mid_Low	HAVCR2	1.58	0.663	1.38e-33	5.86e-33	Gene
High_Low	TLR4	1.52	0.603	1.93e-64	1.74e-63	Gene
High_Mid	IL10	1.45	0.532	3.06e-16	1.83e-15	Gene
Mid_Low	CD276	1.43	0.516	2.8e-126	3.36e-125	Gene
High_Mid	TIGIT	0.703	-0.508	3.17e-15	1.63e-14	Gene
High_Mid	PDCD1	0.691	-0.534	1.05e-10	3.29e-10	Gene
High_Mid	CD274	0.686	-0.543	1.77e-30	3.19e-29	Gene
High_Mid	ICOS	0.677	-0.563	6.66e-16	3.69e-15	Gene
High_Low	CD27	0.659	-0.601	0.0032	0.00427	Gene
High_Low	TIGIT	0.643	-0.637	8.81e-17	2.35e-16	Gene
High_Low	CD274	0.642	-0.64	0.032	0.0397	Gene
High_Mid	IFNG	0.641	-0.641	7.54e-12	2.71e-11	Gene
High_Mid	IDO1	0.637	-0.65	7.83e-07	1.52e-06	Gene
High_Mid	CXCL10	0.635	-0.656	6.88e-07	1.38e-06	Gene
High_Mid	CD27	0.629	-0.669	2.58e-16	1.69e-15	Gene
High_Mid	SLAMF7	0.626	-0.675	7.46e-15	3.58e-14	Gene
High_Low	IL13	0.621	-0.687	4.26e-10	7.87e-10	Gene
High_Mid	CXCL9	0.617	-0.696	7.52e-11	2.46e-10	Gene
High_Mid	TNFRSF18	0.611	-0.711	8.6e-35	3.1e-33	Gene
High_Low	LAG3	0.611	-0.711	2.4e-05	3.52e-05	Gene
Mid_Low	IFNG	0.6	-0.737	4.26e-20	1.02e-19	Gene
High_Low	GZMA	0.597	-0.744	7.28e-19	2.02e-18	Gene
Mid_Low	ADORA2A	0.595	-0.75	0.000111	0.000169	Gene
High_Low	PDCD1	0.589	-0.763	2.06e-11	4.01e-11	Gene
High_Low	CCL5	0.587	-0.768	6.69e-13	1.55e-12	Gene
Mid_Low	CXCL10	0.578	-0.79	2.04e-08	3.86e-08	Gene
High_Mid	HLA-DQB2	0.576	-0.796	2.53e-29	3.65e-28	Gene
Mid_Low	IL1B	0.572	-0.806	3.93e-28	1.41e-27	Gene
High_Low	SLAMF7	0.566	-0.821	7.11e-26	2.56e-25	Gene
High_Low	IL1B	0.563	-0.83	4.82e-41	2.67e-40	Gene
High_Low	ICOS	0.557	-0.845	9.07e-40	4.67e-39	Gene
Mid_Low	IL13	0.515	-0.958	6.04e-18	1.36e-17	Gene
High_Low	CXCL9	0.513	-0.964	9.82e-09	1.64e-08	Gene
Mid_Low	IDO1	0.506	-0.982	2.45e-05	3.84e-05	Gene
High_Low	TNFRSF18	0.49	-1.03	9.44e-48	5.67e-47	Gene
Mid_Low	IL1A	0.421	-1.25	1.79e-62	1.61e-61	Gene
High_Mid	IL1A	0.409	-1.29	0.00041	0.000629	Gene
High_Low	IFNG	0.385	-1.38	5.6e-49	4.48e-48	Gene
High_Low	CXCL10	0.367	-1.45	6.1e-23	1.83e-22	Gene
High_Low	IDO1	0.323	-1.63	1.06e-16	2.72e-16	Gene
High_Low	IL1A	0.172	-2.54	2.84e-78	2.93e-77	Gene
Mid_Low	ARG1	0.0733	-3.77	9.21e-06	1.51e-05	Gene
High_Low	ARG1	0.0137	-6.18	0.0148	0.0187	Gene
High_Low	Fibroblasts_xCell	6.5	2.7	0	0	Cell
High_Low	Fibroblasts_MCPcounter	3.97	1.99	4.37e-216	1.99e-214	Cell
High_Mid	StromalScore_estimate	3.63	1.86	7.11e-29	2.03e-28	Cell
High_Low	Smooth_muscle_xCell	3.37	1.75	9.34e-06	1.39e-05	Cell
High_Low	Chondrocytes_xCell	3.26	1.71	3.54e-230	2.43e-228	Cell
High_Low	CAFs_EPIC	3.19	1.68	1.72e-155	2.71e-154	Cell
High_Low	HSC_xCell	3.03	1.6	7.84e-167	1.46e-165	Cell
Mid_Low	Fibroblasts_xCell	2.95	1.56	1.31e-175	2.83e-174	Cell
Mid_Low	Chondrocytes_xCell	2.68	1.42	2.48e-212	1.02e-210	Cell
High_Low	Endothelial_EPIC	2.62	1.39	1.1e-123	1.26e-122	Cell
High_Low	Endothelial_cells_MCPcounter	2.56	1.36	1.98e-207	6.8e-206	Cell
High_Low	T_cells_CD4_quantiseq	2.48	1.31	3.98e-149	5.85e-148	Cell
High_Low	Myocytes_xCell	2.41	1.27	1.89e-83	1.23e-82	Cell
High_Low	CP_IPS	2.38	1.25	1.83e-16	3.99e-16	Cell
High_Low	Skeletal_muscle_xCell	2.22	1.15	3.4e-53	1.4e-52	Cell
Mid_Low	HSC_xCell	2.22	1.15	1.3e-140	1.85e-139	Cell
High_Mid	Fibroblasts_xCell	2.21	1.14	1.31e-98	1.06e-97	Cell
High_Mid	Fibroblasts_MCPcounter	2.13	1.09	2.75e-77	1.69e-76	Cell
High_Low	Astrocytes_xCell	2.13	1.09	4.9e-219	2.52e-217	Cell
Mid_Low	Endothelial_EPIC	2.1	1.07	8.73e-209	3.26e-207	Cell
High_Low	Neurons_xCell	2.07	1.05	0	0	Cell
High_Mid	Monocytes_quantiseq	1.98	0.984	3.44e-20	8.53e-20	Cell
Mid_Low	Fibroblasts_MCPcounter	1.86	0.895	3.56e-55	1.57e-54	Cell
Mid_Low	Endothelial_cells_MCPcounter	1.86	0.894	4.4e-172	8.61e-171	Cell
Mid_Low	CAFs_EPIC	1.84	0.881	1.13e-37	3.78e-37	Cell
High_Low	StromaScore_xCell	1.81	0.86	0	0	Cell
Mid_Low	T_cells_CD4_quantiseq	1.76	0.813	7.35e-64	3.69e-63	Cell
High_Mid	CAFs_EPIC	1.73	0.795	3.44e-54	1.49e-53	Cell
High_Low	Preadipocytes_xCell	1.67	0.741	8.93e-66	4.64e-65	Cell
Mid_Low	Myocytes_xCell	1.65	0.718	1.22e-50	4.93e-50	Cell
Mid_Low	CP_IPS	1.63	0.709	0.00046	0.000622	Cell
High_Mid	Skeletal_muscle_xCell	1.6	0.679	6.53e-20	1.6e-19	Cell
High_Mid	Smooth_muscle_xCell	1.59	0.673	3.31e-06	5.04e-06	Cell
High_Low	Melanocytes_xCell	1.59	0.668	2.14e-97	1.69e-96	Cell
High_Low	Mast_cells_resting_CIBERSORT	1.59	0.667	1.33e-49	5.31e-49	Cell
High_Low	Osteoblast_xCell	1.59	0.667	8.21e-112	7.33e-111	Cell
Mid_Low	Neurons_xCell	1.55	0.635	0	0	Cell
Mid_Low	Osteoblast_xCell	1.55	0.629	1.88e-125	2.2e-124	Cell
High_Low	ESTIMATEScore_estimate	1.54	0.626	3.41e-15	7.16e-15	Cell
High_Low	Pericytes_xCell	1.53	0.615	1.01e-245	8.32e-244	Cell
High_Low	Macrophages_M2_CIBERSORT	1.52	0.608	7.91e-115	7.93e-114	Cell
High_Low	Endothelial_cells_xCell	1.51	0.592	2.57e-149	3.91e-148	Cell
High_Low	Monocytes_quantiseq	1.5	0.581	1.99e-19	4.8e-19	Cell
Mid_Low	Melanocytes_xCell	1.49	0.577	2.94e-63	1.42e-62	Cell
High_Mid	Myocytes_xCell	1.47	0.551	1.5e-13	3.04e-13	Cell
High_Mid	Astrocytes_xCell	1.46	0.548	9.82e-75	5.76e-74	Cell
Mid_Low	Astrocytes_xCell	1.46	0.545	1.98e-64	1e-63	Cell
High_Mid	CP_IPS	1.45	0.541	2.81e-08	4.62e-08	Cell
High_Mid	T_cells_CD4_quantiseq	1.41	0.498	1.73e-28	4.87e-28	Cell
Mid_Low	StromaScore_xCell	1.41	0.494	6.78e-179	1.64e-177	Cell
Mid_Low	ESTIMATEScore_estimate	1.4	0.484	6.32e-11	1.14e-10	Cell
Mid_Low	Preadipocytes_xCell	1.39	0.479	3.87e-44	1.36e-43	Cell
Mid_Low	Endothelial_cells_xCell	1.39	0.477	1.74e-136	2.31e-135	Cell
Mid_Low	Skeletal_muscle_xCell	1.39	0.475	2.9e-14	5.96e-14	Cell
High_Mid	Endothelial_cells_MCPcounter	1.38	0.465	1.44e-12	2.78e-12	Cell
Mid_Low	Mast_cells_resting_CIBERSORT	1.38	0.464	7.24e-54	3.04e-53	Cell
High_Mid	HSC_xCell	1.37	0.451	6.68e-17	1.51e-16	Cell
High_Low	CMP_xCell	1.35	0.428	1.39e-120	1.55e-119	Cell
High_Low	Mesangial_cells_xCell	1.34	0.419	2.47e-44	8.91e-44	Cell
High_Mid	Neurons_xCell	1.34	0.418	1.9e-134	2.44e-133	Cell
High_Low	Monocytic_lineage_MCPcounter	1.33	0.414	8.14e-55	3.56e-54	Cell
Mid_Low	Neutrophils_MCPcounter	1.33	0.409	1.09e-89	7.97e-89	Cell
High_Mid	Mesangial_cells_xCell	1.32	0.404	5.89e-48	2.28e-47	Cell
High_Low	ly_Endothelial_cells_xCell	1.32	0.403	7.96e-72	4.37e-71	Cell
Mid_Low	Megakaryocytes_xCell	1.31	0.391	1.31e-96	1.02e-95	Cell
High_Low	Macrophages_M2_quantiseq	1.31	0.391	1.2e-69	6.41e-69	Cell
High_Low	Adipocytes_xCell	1.3	0.375	7.52e-61	3.6e-60	Cell
Mid_Low	Monocytic_lineage_MCPcounter	1.29	0.373	5.58e-72	3.14e-71	Cell
Mid_Low	Macrophages_M2_CIBERSORT	1.29	0.369	3.28e-60	1.51e-59	Cell
High_Mid	StromaScore_xCell	1.29	0.366	6.35e-77	3.84e-76	Cell
Mid_Low	Macrophages_M2_quantiseq	1.28	0.356	4.52e-114	4.32e-113	Cell
Mid_Low	ly_Endothelial_cells_xCell	1.27	0.35	2.14e-86	1.49e-85	Cell
High_Mid	Macrophage_TIMER	1.27	0.348	1.29e-16	2.87e-16	Cell
Mid_Low	Pericytes_xCell	1.26	0.337	7.11e-116	7.31e-115	Cell
High_Mid	Monocytes_CIBERSORT	1.25	0.318	3.38e-06	5.13e-06	Cell
High_Low	CD4+_naive_T-cells_xCell	1.24	0.315	1.83e-49	7.23e-49	Cell
High_Mid	CMP_xCell	1.23	0.303	4.88e-09	8.43e-09	Cell
Mid_Low	CD4+_Tcm_xCell	1.23	0.293	4.96e-16	1.06e-15	Cell
High_Mid	Chondrocytes_xCell	1.22	0.287	2.35e-13	4.71e-13	Cell
High_Mid	Pericytes_xCell	1.21	0.279	3.57e-79	2.22e-78	Cell
High_Low	Megakaryocytes_xCell	1.21	0.273	1.49e-31	4.47e-31	Cell
High_Mid	Preadipocytes_xCell	1.2	0.263	2.71e-08	4.47e-08	Cell
Mid_Low	Platelets_xCell	1.19	0.255	2.52e-60	1.19e-59	Cell
Mid_Low	Neutrophils_quantiseq	1.19	0.249	9.93e-17	2.22e-16	Cell
High_Low	Neutrophils_MCPcounter	1.19	0.245	3.54e-30	1.03e-29	Cell
High_Mid	Adipocytes_xCell	1.18	0.243	2.78e-28	7.77e-28	Cell
High_Mid	Macrophages_M2_CIBERSORT	1.18	0.239	1.78e-21	4.46e-21	Cell
Mid_Low	Macrophages_xCell	1.17	0.23	9.8e-39	3.33e-38	Cell
High_Mid	Monocytes_xCell	1.17	0.229	0.000128	0.00018	Cell
High_Low	Monocytes_CIBERSORT	1.16	0.22	1.68e-33	5.34e-33	Cell
High_Mid	GMP_xCell	1.15	0.206	7.14e-14	1.45e-13	Cell
High_Low	mv_Endothelial_cells_xCell	1.15	0.205	1.12e-34	3.61e-34	Cell
High_Low	T_cells_CD4_memory_resting_CIBERSORT	1.15	0.205	2.58e-20	6.42e-20	Cell
Mid_Low	Macrophages_M2_xCell	1.14	0.193	2.51e-36	8.32e-36	Cell
Mid_Low	mv_Endothelial_cells_xCell	1.14	0.191	3.51e-52	1.43e-51	Cell
Mid_Low	CD4+_naive_T-cells_xCell	1.12	0.167	3.13e-32	9.59e-32	Cell
Mid_Low	T_cells_CD4_memory_resting_CIBERSORT	1.12	0.163	1.13e-19	2.74e-19	Cell
Mid_Low	CD8_Tcells_EPIC	1.12	0.16	7.01e-06	1.06e-05	Cell
High_Mid	CD8+_naive_T-cells_xCell	1.11	0.156	1.06e-07	1.71e-07	Cell
High_Mid	NK_cells_quantiseq	1.11	0.155	5.67e-10	1e-09	Cell
High_Mid	CD4+_naive_T-cells_xCell	1.11	0.148	2.72e-07	4.29e-07	Cell
Mid_Low	P-value_CIBERSORT	1.11	0.147	0.00195	0.00259	Cell
High_Low	Platelets_xCell	1.1	0.143	4.43e-20	1.09e-19	Cell
High_Low	Macrophages_M2_xCell	1.1	0.137	6.86e-15	1.43e-14	Cell
Mid_Low	Tregs_xCell	1.1	0.134	1e-08	1.68e-08	Cell
High_Mid	NK_cells_MCPcounter	1.1	0.133	0.000177	0.000247	Cell
Mid_Low	Adipocytes_xCell	1.1	0.131	7.24e-15	1.5e-14	Cell
Mid_Low	cDC_xCell	1.09	0.128	0.000316	0.000435	Cell
High_Low	B_cells_naive_CIBERSORT	1.09	0.126	1.83e-05	2.69e-05	Cell
Mid_Low	CMP_xCell	1.09	0.125	1.64e-102	1.37e-101	Cell
High_Low	Tregs_xCell	1.09	0.121	0.0026	0.00342	Cell
High_Mid	Endothelial_cells_xCell	1.08	0.115	4.95e-07	7.76e-07	Cell
High_Low	CD8+_naive_T-cells_xCell	1.08	0.114	4.81e-05	6.91e-05	Cell
Mid_Low	Mast_cells_xCell	1.07	0.103	4.81e-54	2.06e-53	Cell
Mid_Low	Eosinophils_xCell	1.07	0.102	9.35e-18	2.15e-17	Cell
High_Low	P-value_CIBERSORT	1.07	0.101	9.52e-06	1.41e-05	Cell
High_Low	MSC_xCell	1.07	0.0947	2.16e-16	4.66e-16	Cell
Mid_Low	MSC_xCell	1.07	0.0923	9.6e-23	2.48e-22	Cell
High_Mid	Melanocytes_xCell	1.06	0.0906	8.81e-12	1.68e-11	Cell
High_Low	GMP_xCell	1.06	0.0899	4.76e-11	8.7e-11	Cell
High_Low	Macrophages_xCell	1.06	0.0792	1.1e-05	1.62e-05	Cell
High_Low	Eosinophils_xCell	1.05	0.0736	8.99e-10	1.56e-09	Cell
Mid_Low	aDC_xCell	1.05	0.0662	0.00272	0.00357	Cell
High_Mid	NKT_xCell	1.04	0.0561	0.00127	0.00169	Cell
High_Low	Mast_cells_xCell	1.04	0.0553	8.25e-22	2.08e-21	Cell
Mid_Low	MicroenvironmentScore_xCell	1.03	0.0481	9.03e-11	1.62e-10	Cell
Mid_Low	NK_cells_activated_CIBERSORT	1.03	0.047	0.000258	0.000359	Cell
Mid_Low	CD4+_T-cells_xCell	1.03	0.045	1.07e-07	1.71e-07	Cell
High_Low	MicroenvironmentScore_xCell	1.01	0.0161	0.00331	0.00429	Cell
High_Low	RMSE_CIBERSORT	1.01	0.0105	1.8e-06	2.74e-06	Cell
High_Mid	RMSE_CIBERSORT	1	0.00618	0.00644	0.00827	Cell
Mid_Low	Other_quantiseq	1	0.0057	3.95e-19	9.33e-19	Cell
High_Low	Other_quantiseq	0.999	-0.0016	7.42e-23	1.93e-22	Cell
Mid_Low	Class-switched_memory_B-cells_xCell	0.99	-0.0141	4.26e-05	6.16e-05	Cell
High_Low	NKT_xCell	0.988	-0.0179	0.000511	0.000689	Cell
Mid_Low	Macrophages_M1_quantiseq	0.984	-0.0238	0.000304	0.000419	Cell
High_Low	aDC_xCell	0.975	-0.0361	0.000421	0.000573	Cell
Mid_Low	MHC_IPS	0.974	-0.0377	1.48e-08	2.47e-08	Cell
Mid_Low	IPS_IPS	0.973	-0.0389	1.97e-11	3.64e-11	Cell
Mid_Low	AZ_IPS	0.971	-0.0422	4.73e-14	9.68e-14	Cell
High_Low	Dendritic_cells_quantiseq	0.97	-0.0437	6.99e-08	1.13e-07	Cell
Mid_Low	T_cells_MCPcounter	0.968	-0.0467	1.49e-10	2.64e-10	Cell
High_Mid	Mast_cells_xCell	0.967	-0.0479	9.28e-05	0.000132	Cell
Mid_Low	TumorPurity_estimate	0.967	-0.049	6.32e-11	1.14e-10	Cell
High_Mid	DC_TIMER	0.959	-0.0609	0.00218	0.00288	Cell
Mid_Low	Correlation_CIBERSORT	0.957	-0.0627	0.00303	0.00395	Cell
Mid_Low	Epithelial_cells_xCell	0.957	-0.0629	1.72e-59	7.87e-59	Cell
High_Low	TumorPurity_estimate	0.951	-0.0718	3.41e-15	7.16e-15	Cell
Mid_Low	NKT_xCell	0.95	-0.0741	1.78e-16	3.92e-16	Cell
High_Mid	AZ_IPS	0.941	-0.0871	1.01e-45	3.8e-45	Cell
High_Mid	Macrophages_M1_CIBERSORT	0.941	-0.0871	0.00312	0.00406	Cell
High_Mid	IPS_IPS	0.938	-0.0916	1.27e-45	4.75e-45	Cell
High_Mid	T_cells_regulatory_(Tregs)_CIBERSORT	0.935	-0.097	0.00705	0.00903	Cell
Mid_Low	Monocytes_CIBERSORT	0.935	-0.0973	2.58e-19	6.15e-19	Cell
Mid_Low	T_cells_CD8_CIBERSORT	0.932	-0.102	0.000538	0.000723	Cell
High_Low	Correlation_CIBERSORT	0.932	-0.102	3.14e-05	4.58e-05	Cell
High_Mid	aDC_xCell	0.932	-0.102	2.39e-11	4.39e-11	Cell
Mid_Low	CD4+_memory_T-cells_xCell	0.929	-0.106	3.02e-19	7.19e-19	Cell
High_Mid	MHC_IPS	0.928	-0.108	3.99e-34	1.28e-33	Cell
High_Mid	Platelets_xCell	0.926	-0.112	3.92e-07	6.18e-07	Cell
Mid_Low	Macrophages_M1_xCell	0.924	-0.114	0.00243	0.0032	Cell
High_Mid	Megakaryocytes_xCell	0.921	-0.118	7.53e-09	1.27e-08	Cell
High_Mid	CD4+_memory_T-cells_xCell	0.919	-0.123	4.35e-27	1.19e-26	Cell
Mid_Low	Tregs_quantiseq	0.917	-0.125	7.04e-06	1.06e-05	Cell
Mid_Low	iDC_xCell	0.917	-0.125	2.24e-16	4.83e-16	Cell
High_Low	AZ_IPS	0.914	-0.129	2.77e-88	2e-87	Cell
High_Low	IPS_IPS	0.914	-0.13	5.79e-83	3.72e-82	Cell
Mid_Low	Plasma_cells_CIBERSORT	0.912	-0.133	6.27e-09	1.07e-08	Cell
Mid_Low	Macrophages_M1_CIBERSORT	0.912	-0.134	1.6e-06	2.47e-06	Cell
Mid_Low	Th1_cells_xCell	0.91	-0.137	4.06e-118	4.28e-117	Cell
High_Low	MHC_IPS	0.904	-0.146	8.68e-66	4.57e-65	Cell
High_Mid	Macrophages_xCell	0.901	-0.151	1.37e-12	2.66e-12	Cell
High_Mid	iDC_xCell	0.895	-0.16	1.14e-11	2.16e-11	Cell
High_Mid	ImmuneScore_xCell	0.895	-0.16	7.18e-25	1.92e-24	Cell
High_Low	cDC_xCell	0.894	-0.162	7.51e-06	1.12e-05	Cell
High_Mid	Neutrophils_MCPcounter	0.893	-0.164	3.86e-12	7.42e-12	Cell
High_Mid	CD4_Tcells_EPIC	0.892	-0.165	1.66e-11	3.1e-11	Cell
High_Low	Th1_cells_xCell	0.89	-0.169	2.48e-84	1.64e-83	Cell
High_Mid	T_cells_MCPcounter	0.888	-0.171	7.32e-09	1.24e-08	Cell
High_Low	CD4+_T-cells_xCell	0.882	-0.18	0.000105	0.000149	Cell
High_Mid	Neutrophils_CIBERSORT	0.875	-0.192	0.000349	0.000477	Cell
High_Mid	EC_IPS	0.875	-0.193	0.000302	0.000418	Cell
Mid_Low	otherCells_EPIC	0.874	-0.195	1.3e-112	1.19e-111	Cell
High_Low	Tregs_quantiseq	0.871	-0.2	1.93e-08	3.21e-08	Cell
High_Low	ImmuneScore_xCell	0.864	-0.211	5.9e-23	1.55e-22	Cell
Mid_Low	Keratinocytes_xCell	0.864	-0.211	3.6e-48	1.41e-47	Cell
High_Low	Macrophages_M1_xCell	0.863	-0.213	2.53e-07	4.04e-07	Cell
High_Mid	Macrophages_M1_quantiseq	0.862	-0.214	2.55e-07	4.05e-07	Cell
High_Low	Macrophages_M1_CIBERSORT	0.858	-0.221	3.19e-12	6.15e-12	Cell
High_Mid	MPP_xCell	0.857	-0.223	5.23e-31	1.55e-30	Cell
High_Mid	CD4+_T-cells_xCell	0.855	-0.225	8.87e-18	2.05e-17	Cell
Mid_Low	Sebocytes_xCell	0.855	-0.227	1.49e-73	8.52e-73	Cell
High_Mid	CD8+_T-cells_xCell	0.854	-0.227	4.44e-05	6.4e-05	Cell
High_Low	CD4+_memory_T-cells_xCell	0.854	-0.228	7.26e-75	4.33e-74	Cell
High_Mid	T_cells_CD8_CIBERSORT	0.854	-0.229	5.17e-09	8.9e-09	Cell
High_Mid	Neutrophils_quantiseq	0.852	-0.231	7.35e-17	1.65e-16	Cell
High_Low	CD4_Tcells_EPIC	0.852	-0.231	1.54e-14	3.19e-14	Cell
High_Low	Macrophages_M1_quantiseq	0.848	-0.237	5.47e-17	1.24e-16	Cell
Mid_Low	naive_B-cells_xCell	0.842	-0.247	0.00101	0.00135	Cell
Mid_Low	CLP_xCell	0.839	-0.253	2.65e-113	2.48e-112	Cell
High_Mid	otherCells_EPIC	0.833	-0.263	1.14e-31	3.43e-31	Cell
High_Mid	DC_xCell	0.831	-0.268	1.27e-28	3.59e-28	Cell
High_Mid	Epithelial_cells_xCell	0.827	-0.274	2.97e-74	1.72e-73	Cell
High_Low	DC_xCell	0.827	-0.274	6.78e-31	1.99e-30	Cell
Mid_Low	Dendritic_cells_quantiseq	0.821	-0.285	6.52e-07	1.02e-06	Cell
High_Low	iDC_xCell	0.821	-0.285	2.28e-46	8.68e-46	Cell
High_Low	CLP_xCell	0.82	-0.286	2.28e-92	1.73e-91	Cell
High_Mid	B-cells_xCell	0.82	-0.287	9.19e-12	1.74e-11	Cell
High_Mid	T_cells_follicular_helper_CIBERSORT	0.819	-0.288	6.7e-10	1.17e-09	Cell
High_Mid	cDC_xCell	0.818	-0.29	2.3e-13	4.64e-13	Cell
High_Low	NK_cells_quantiseq	0.817	-0.291	1.89e-26	5.07e-26	Cell
Mid_Low	ImmuneScore_estimate	0.809	-0.306	2.12e-11	3.91e-11	Cell
Mid_Low	Plasma_cells_xCell	0.8	-0.322	6.59e-29	1.9e-28	Cell
High_Low	T_cells_CD8_CIBERSORT	0.795	-0.33	2.3e-18	5.38e-18	Cell
High_Mid	Keratinocytes_xCell	0.793	-0.334	2.15e-44	7.84e-44	Cell
High_Low	Epithelial_cells_xCell	0.792	-0.337	1.07e-172	2.2e-171	Cell
Mid_Low	MPP_xCell	0.787	-0.345	0.000434	0.000589	Cell
Mid_Low	Memory_B-cells_xCell	0.784	-0.352	1.85e-11	3.43e-11	Cell
High_Mid	ImmuneScore_estimate	0.782	-0.355	5.79e-09	9.91e-09	Cell
High_Mid	Sebocytes_xCell	0.781	-0.357	1.19e-63	5.87e-63	Cell
High_Mid	pDC_xCell	0.779	-0.361	2.61e-24	6.93e-24	Cell
High_Mid	NK_cells_xCell	0.775	-0.368	3.56e-16	7.63e-16	Cell
High_Low	Basophils_xCell	0.772	-0.373	1.33e-10	2.39e-10	Cell
Mid_Low	T_cells_regulatory_(Tregs)_CIBERSORT	0.772	-0.374	1.31e-12	2.57e-12	Cell
High_Mid	CD8+_Tem_xCell	0.772	-0.374	8.55e-11	1.54e-10	Cell
Mid_Low	EC_IPS	0.759	-0.398	8.05e-28	2.24e-27	Cell
Mid_Low	NK_cells_MCPcounter	0.75	-0.414	3.48e-05	5.06e-05	Cell
Mid_Low	Basophils_xCell	0.748	-0.42	2.06e-19	4.96e-19	Cell
Mid_Low	Monocytes_xCell	0.747	-0.42	5.52e-08	8.93e-08	Cell
High_Mid	T_cells_CD4_memory_activated_CIBERSORT	0.745	-0.424	2.18e-08	3.62e-08	Cell
High_Mid	Neutrophils_xCell	0.743	-0.428	5.15e-32	1.57e-31	Cell
High_Low	B-cells_xCell	0.741	-0.432	1.32e-11	2.49e-11	Cell
High_Mid	Plasma_cells_xCell	0.737	-0.44	3.37e-27	9.3e-27	Cell
High_Mid	Class-switched_memory_B-cells_xCell	0.736	-0.442	2.7e-60	1.26e-59	Cell
Mid_Low	NK_cells_quantiseq	0.734	-0.447	1.05e-69	5.66e-69	Cell
High_Mid	Dendritic_cells_activated_CIBERSORT	0.73	-0.455	6.78e-10	1.18e-09	Cell
High_Low	Class-switched_memory_B-cells_xCell	0.729	-0.456	3.91e-33	1.24e-32	Cell
High_Mid	CD4+_Tem_xCell	0.729	-0.456	6.09e-54	2.58e-53	Cell
High_Low	otherCells_EPIC	0.728	-0.458	4.09e-166	7.3e-165	Cell
High_Low	T_cells_regulatory_(Tregs)_CIBERSORT	0.721	-0.471	7.66e-18	1.78e-17	Cell
High_Low	CD8+_T-cells_xCell	0.72	-0.473	2.93e-08	4.8e-08	Cell
High_Low	T_cells_follicular_helper_CIBERSORT	0.719	-0.477	1.77e-16	3.91e-16	Cell
Mid_Low	Dendritic_cells_activated_CIBERSORT	0.712	-0.489	2.72e-13	5.43e-13	Cell
High_Low	CD4+_Tcm_xCell	0.71	-0.494	6.62e-13	1.31e-12	Cell
High_Mid	CD8_T_cells_MCPcounter	0.707	-0.499	0.00014	0.000196	Cell
High_Low	CD4+_Tem_xCell	0.695	-0.525	2.27e-63	1.11e-62	Cell
High_Mid	Plasma_cells_CIBERSORT	0.694	-0.527	1.3e-26	3.52e-26	Cell
High_Mid	B_lineage_MCPcounter	0.689	-0.538	4.85e-22	1.24e-21	Cell
High_Low	Keratinocytes_xCell	0.685	-0.546	1.77e-137	2.43e-136	Cell
Mid_Low	CD8+_Tem_xCell	0.685	-0.546	8.09e-56	3.62e-55	Cell
High_Mid	CD8+_Tcm_xCell	0.684	-0.548	1.15e-65	5.89e-65	Cell
Mid_Low	T_cells_CD8_quantiseq	0.681	-0.554	1e-05	1.48e-05	Cell
High_Low	CD8+_Tcm_xCell	0.68	-0.556	1.14e-53	4.74e-53	Cell
High_Low	MEP_xCell	0.678	-0.56	7.97e-72	4.37e-71	Cell
High_Low	MPP_xCell	0.675	-0.568	2.35e-43	8.17e-43	Cell
Mid_Low	Neutrophils_xCell	0.674	-0.569	3.53e-82	2.23e-81	Cell
Mid_Low	B_cells_quantiseq	0.671	-0.577	0.00365	0.00471	Cell
High_Low	Sebocytes_xCell	0.667	-0.584	1.45e-197	4.57e-196	Cell
Mid_Low	NK_cells_xCell	0.665	-0.588	3.08e-44	1.09e-43	Cell
High_Low	EC_IPS	0.664	-0.592	4.46e-41	1.53e-40	Cell
Mid_Low	MEP_xCell	0.662	-0.594	5.33e-104	4.66e-103	Cell
High_Low	pro_B-cells_xCell	0.659	-0.602	1.31e-119	1.42e-118	Cell
High_Mid	Myeloid_dendritic_cells_MCPcounter	0.651	-0.62	5.14e-13	1.02e-12	Cell
Mid_Low	NK_cells_resting_CIBERSORT	0.647	-0.627	2.61e-22	6.71e-22	Cell
Mid_Low	pDC_xCell	0.647	-0.629	4.43e-126	5.35e-125	Cell
High_Mid	Memory_B-cells_xCell	0.643	-0.637	5.94e-10	1.04e-09	Cell
High_Low	Plasma_cells_CIBERSORT	0.633	-0.661	2.7e-57	1.22e-56	Cell
High_Low	ImmuneScore_estimate	0.633	-0.661	3.34e-31	9.94e-31	Cell
Mid_Low	pro_B-cells_xCell	0.628	-0.672	5.19e-223	3.05e-221	Cell
High_Low	naive_B-cells_xCell	0.624	-0.681	0.00116	0.00155	Cell
Mid_Low	Neutrophils_CIBERSORT	0.622	-0.686	2.77e-32	8.57e-32	Cell
High_Mid	Bcells_EPIC	0.614	-0.704	2.53e-44	9.04e-44	Cell
High_Low	NK_cells_resting_CIBERSORT	0.613	-0.705	4.31e-27	1.18e-26	Cell
Mid_Low	Hepatocytes_xCell	0.609	-0.717	6.66e-12	1.27e-11	Cell
High_Low	Hepatocytes_xCell	0.602	-0.732	8.46e-13	1.66e-12	Cell
High_Mid	Dendritic_cells_resting_CIBERSORT	0.597	-0.745	3.77e-30	1.09e-29	Cell
High_Low	Plasma_cells_xCell	0.59	-0.762	5.79e-88	4.1e-87	Cell
High_Low	Dendritic_cells_resting_CIBERSORT	0.584	-0.776	3.65e-38	1.23e-37	Cell
High_Mid	CD4+_Tcm_xCell	0.58	-0.787	2.38e-45	8.72e-45	Cell
High_Mid	NKcells_EPIC	0.575	-0.798	7.19e-05	0.000103	Cell
High_Low	Mast_cells_activated_CIBERSORT	0.564	-0.825	1.83e-16	3.99e-16	Cell
Mid_Low	B_lineage_MCPcounter	0.558	-0.843	1.7e-06	2.61e-06	Cell
High_Low	Neutrophils_CIBERSORT	0.544	-0.878	4.06e-42	1.4e-41	Cell
High_Low	CD8+_Tem_xCell	0.528	-0.92	2.73e-90	2.04e-89	Cell
Mid_Low	Tgd_cells_xCell	0.527	-0.923	6.64e-191	1.82e-189	Cell
High_Low	CD8_Tcells_EPIC	0.524	-0.931	1.22e-06	1.89e-06	Cell
High_Low	Th2_cells_xCell	0.523	-0.936	4.03e-133	5.02e-132	Cell
High_Low	Dendritic_cells_activated_CIBERSORT	0.52	-0.944	2.38e-35	7.75e-35	Cell
High_Low	NK_cells_xCell	0.516	-0.955	1.96e-84	1.32e-83	Cell
Mid_Low	Mast_cells_activated_CIBERSORT	0.515	-0.959	1.17e-32	3.63e-32	Cell
High_Low	Memory_B-cells_xCell	0.504	-0.989	1.31e-35	4.31e-35	Cell
High_Low	pDC_xCell	0.504	-0.99	5.45e-191	1.6e-189	Cell
High_Low	Neutrophils_xCell	0.501	-0.997	7.29e-161	1.2e-159	Cell
High_Low	Tgd_cells_xCell	0.501	-0.997	2.71e-161	4.64e-160	Cell
Mid_Low	Th2_cells_xCell	0.496	-1.01	1.03e-186	2.63e-185	Cell
Mid_Low	Erythrocytes_xCell	0.493	-1.02	0.000112	0.000158	Cell
High_Mid	CD8_Tcells_EPIC	0.469	-1.09	4.44e-17	1.01e-16	Cell
Mid_Low	Myeloid_dendritic_cells_MCPcounter	0.463	-1.11	1.51e-45	5.59e-45	Cell
Mid_Low	B_cells_memory_CIBERSORT	0.418	-1.26	3.6e-08	5.85e-08	Cell
High_Low	B_cells_memory_CIBERSORT	0.404	-1.31	6.54e-09	1.11e-08	Cell
High_Low	NKcells_EPIC	0.403	-1.31	1.02e-06	1.58e-06	Cell
High_Low	B_lineage_MCPcounter	0.384	-1.38	6.49e-06	9.81e-06	Cell
Mid_Low	T_cells_CD4_memory_activated_CIBERSORT	0.382	-1.39	1.17e-84	8.01e-84	Cell
High_Low	Bcells_EPIC	0.338	-1.57	7.26e-33	2.28e-32	Cell
High_Low	Eosinophils_CIBERSORT	0.306	-1.71	6.41e-19	1.5e-18	Cell
High_Low	Myeloid_dendritic_cells_MCPcounter	0.301	-1.73	1.53e-10	2.72e-10	Cell
High_Low	T_cells_CD4_memory_activated_CIBERSORT	0.285	-1.81	4.27e-103	3.65e-102	Cell
High_Low	CD8_T_cells_MCPcounter	0.282	-1.82	3.51e-08	5.72e-08	Cell
Mid_Low	Eosinophils_CIBERSORT	0.251	-1.99	3.75e-24	9.87e-24	Cell
Mid_Low	T_cells_CD4_naive_CIBERSORT	0.115	-3.12	5.21e-22	1.32e-21	Cell
High_Low	T_cells_CD4_naive_CIBERSORT	0.103	-3.28	1.51e-15	3.2e-15	Cell
High_Low	StromalScore_estimate	-1.07	NA	5.01e-177	1.14e-175	Cell
Mid_Low	StromalScore_estimate	-0.295	NA	1.69e-114	1.66e-113	Cell
High_Low	B_cell_TIMER	NA	NA	0.00594	0.00766	Cell
High_Low	T_cell_CD4_TIMER	NA	NA	2.62e-05	3.84e-05	Cell
High_Low	T_cell_CD8_TIMER	NA	NA	6.86e-07	1.07e-06	Cell
Mid_Low	T_cell_CD8_TIMER	NA	NA	8.31e-05	0.000118	Cell
Mid_Low	Neutrophil_TIMER	NA	NA	0.000344	0.000472	Cell
High_Low	Macrophage_TIMER	NA	NA	7.32e-99	6.02e-98	Cell
Mid_Low	Macrophage_TIMER	NA	NA	8.4e-48	3.23e-47	Cell
Mid_Low	DC_TIMER	NA	NA	5.2e-05	7.45e-05	Cell
