# Supplementary material for: Pan-cancer neural regulation pattern with implications for patient stratification and immunotherapy
Source: Mol Ther Nucleic Acids. 2025 Oct 7;36(4):102732. doi: 10.1016/j.omtn.2025.102732 (PMC12554035; doi:10.1016/j.omtn.2025.102732)
Supplement: Table S6. AUC and 95%CI of neural-signal-related signatures in predicting drug sensitivity [file mmc7.xlsx]

## Sheet: Table S6
Table S6. AUC and 95%CI of neural signals-related signatures in predicting drug sensitivity.
Neuro	Drug	AUC	lowerCI	upperCI
Neuron_all	Dihydrorotenone_1827	0.9733	0.9695	0.9771
Neuron_all	TAF1_5496_1732	0.9506	0.9453	0.956
Neuron_all	5-Fluorouracil_1073	0.9487	0.9431	0.9543
Neuron_all	LGK974_1598	0.9468	0.941	0.9526
Neuron_all	Gefitinib_1010	0.944	0.9382	0.9498
Neuron_all	MK-1775_1179	0.9435	0.9376	0.9494
Neuron_all	IRAK4_4710_1716	0.9434	0.9374	0.9493
Neuron_all	BMS-754807_2171	0.9422	0.9362	0.9481
Neuron_all	Erlotinib_1168	0.9421	0.9361	0.9481
Neuron_all	AZD6738_1917	0.9397	0.9335	0.9459
glycinergic_synapse	Dihydrorotenone_1827	0.9346	0.9281	0.9411
Neuron_all	OF-1_1853	0.9345	0.9279	0.9411
Neuron_all	VSP34_8731_1734	0.934	0.9275	0.9404
Neuron_all	Docetaxel_1819	0.933	0.9265	0.9395
Neuron_all	Docetaxel_1007	0.9283	0.9215	0.935
Neuron_all	AZD3759_1915	0.9256	0.9187	0.9325
Neuron_all	GSK591_2110	0.924	0.917	0.931
Neuron_all	Sapitinib_1549	0.9223	0.9153	0.9292
Neuron_all	VX-11e_2096	0.9198	0.9124	0.9271
neuromuscular_junction	Dihydrorotenone_1827	0.919	0.9118	0.9262
Neuron_all	AZD5438_1401	0.9169	0.9093	0.9245
Neuron_all	ULK1_4989_1733	0.9169	0.9096	0.9242
Neuron_all	PD0325901_1060	0.915	0.9073	0.9226
Neuron_all	Gemcitabine_1190	0.9142	0.9065	0.9218
glutamatergic_synapse	Dihydrorotenone_1827	0.9135	0.906	0.921
Neuron_all	VE-822_1613	0.9106	0.9029	0.9183
Neuron_all	Selumetinib_1736	0.9092	0.9013	0.9172
Neuron_all	ERK_6604_1714	0.9068	0.8989	0.9147
Schaffer_collateral_CA1_synapse	BMS-754807_2171	0.9062	0.8986	0.9139
glutamatergic_synapse	BMS-754807_2171	0.9061	0.8984	0.9139
Neuron_all	SCH772984_1564	0.9051	0.897	0.9131
neuron_to_neuron_synapse	Dihydrorotenone_1827	0.8977	0.8894	0.906
Neuron_all	NU7441_1038	0.896	0.8873	0.9046
neuromuscular_junction	BMS-754807_2171	0.8937	0.8855	0.902
glycinergic_synapse	LGK974_1598	0.8926	0.8838	0.9014
Neuron_all	Crizotinib_1083	0.8923	0.8836	0.901
Schaffer_collateral_CA1_synapse	Dihydrorotenone_1827	0.892	0.8837	0.9004
neuron_to_neuron_synapse	5-Fluorouracil_1073	0.8919	0.8829	0.9008
Neuron_all	Cytarabine_1006	0.8917	0.883	0.9004
glycinergic_synapse	OF-1_1853	0.8909	0.8822	0.8997
Neuron_all	Dasatinib_1079	0.8906	0.8819	0.8992
excitatory_synapse	VSP34_8731_1734	0.8902	0.8814	0.8989
excitatory_synapse	Dihydrorotenone_1827	0.8888	0.8803	0.8973
excitatory_synapse	5-Fluorouracil_1073	0.8875	0.8787	0.8963
Neuron_all	RO-3306_1052	0.886	0.8769	0.895
Neuron_all	MG-132_1862	0.8858	0.8771	0.8946
neuron_to_neuron_synapse	VSP34_8731_1734	0.884	0.8747	0.8933
neuron_to_neuron_synapse	Erlotinib_1168	0.8801	0.8708	0.8894
excitatory_synapse	LGK974_1598	0.8795	0.8704	0.8887
excitatory_synapse	OF-1_1853	0.8786	0.8694	0.8878
neuron_to_neuron_synapse	BMS-754807_2171	0.8783	0.8693	0.8873
Neuron_all	Trametinib_1372	0.8775	0.8682	0.8869
GABA_ergic_synapse	5-Fluorouracil_1073	0.8773	0.8681	0.8865
glycinergic_synapse	TAF1_5496_1732	0.8772	0.8678	0.8865
excitatory_synapse	TAF1_5496_1732	0.8767	0.8675	0.886
Neuron_all	Oxaliplatin_1089	0.8757	0.8661	0.8852
neuron_to_neuron_synapse	IRAK4_4710_1716	0.8753	0.8661	0.8846
GABA_ergic_synapse	Dihydrorotenone_1827	0.8726	0.8635	0.8818
neuron_to_neuron_synapse	GSK591_2110	0.872	0.8625	0.8814
Neuron_all	Temozolomide_1375	0.8711	0.8616	0.8807
Neuron_all	GSK1904529A_1093	0.8699	0.8601	0.8797
Neuron_all	Tozasertib_1096	0.8671	0.8575	0.8767
glutamatergic_synapse	5-Fluorouracil_1073	0.8667	0.8566	0.8767
GABA_ergic_synapse	VSP34_8731_1734	0.8657	0.8561	0.8753
neuromuscular_junction	TAF1_5496_1732	0.8656	0.856	0.8752
Neuron_all	Entospletinib_1630	0.8648	0.8551	0.8744
glutamatergic_synapse	OF-1_1853	0.8644	0.855	0.8739
Neuron_all	Podophyllotoxin bromide_1825	0.8642	0.8545	0.874
Neuron_all	JQ1_2172	0.8629	0.8531	0.8727
Neuron_all	Dactinomycin_1911	0.8624	0.8527	0.8722
neuron_to_neuron_synapse	PD0325901_1060	0.8621	0.8523	0.872
glutamatergic_synapse	LGK974_1598	0.8616	0.852	0.8713
neuron_to_neuron_synapse	SCH772984_1564	0.8605	0.8506	0.8705
GABA_ergic_synapse	Erlotinib_1168	0.8601	0.8503	0.8699
glutamatergic_synapse	VSP34_8731_1734	0.86	0.8497	0.8703
Neuron_all	BI-2536_1086	0.8592	0.8493	0.8692
glutamatergic_synapse	TAF1_5496_1732	0.8589	0.8489	0.8688
GABA_ergic_synapse	IRAK4_4710_1716	0.8585	0.8486	0.8683
Neuron_all	ERK_2440_1713	0.8584	0.8484	0.8683
Neuron_all	Wee1 Inhibitor_1046	0.8579	0.8477	0.868
GABA_ergic_synapse	VX-11e_2096	0.8576	0.8477	0.8675
neuromuscular_junction	OF-1_1853	0.8572	0.8475	0.867
GABA_ergic_synapse	BMS-754807_2171	0.857	0.8473	0.8667
neuron_to_neuron_synapse	VX-11e_2096	0.857	0.8468	0.8672
neuron_to_neuron_synapse	LGK974_1598	0.8568	0.8468	0.8667
Neuron_all	Leflunomide_1578	0.852	0.8417	0.8623
glutamatergic_synapse	IRAK4_4710_1716	0.8519	0.8418	0.862
excitatory_synapse	GSK591_2110	0.8503	0.8401	0.8604
glutamatergic_synapse	GSK591_2110	0.8497	0.8393	0.8602
Neuron_all	IAP_5620_1428	0.8494	0.8392	0.8597
glutamatergic_synapse	Erlotinib_1168	0.8489	0.8383	0.8596
Neuron_all	AZD5582_1617	0.8484	0.838	0.8588
GABA_ergic_synapse	SCH772984_1564	0.8473	0.8371	0.8575
GABA_ergic_synapse	PD0325901_1060	0.8472	0.8369	0.8574
glutamatergic_synapse	RO-3306_1052	0.847	0.8366	0.8575
excitatory_synapse	Oxaliplatin_1089	0.8468	0.8362	0.8574
neuron_to_neuron_synapse	Selumetinib_1736	0.8464	0.836	0.8568
dopaminergic_synapse	BMS-754807_2171	0.8462	0.8357	0.8566
Neuron_all	Bortezomib_1191	0.8457	0.8354	0.8561
neuron_to_neuron_synapse	ERK_6604_1714	0.8456	0.8352	0.8561
Neuron_all	Oxaliplatin_1806	0.8444	0.8338	0.8549
Schaffer_collateral_CA1_synapse	OF-1_1853	0.8443	0.8341	0.8545
Neuron_all	Mirin_1048	0.8439	0.8336	0.8543
Neuron_all	Osimertinib_1919	0.843	0.8325	0.8535
GABA_ergic_synapse	LGK974_1598	0.8411	0.8306	0.8515
excitatory_synapse	Erlotinib_1168	0.8395	0.8289	0.8501
Neuron_all	Dactinomycin_1811	0.8394	0.8288	0.85
neuron_to_neuron_synapse	OF-1_1853	0.8391	0.8286	0.8495
Schaffer_collateral_CA1_synapse	NU7441_1038	0.8391	0.8285	0.8497
Neuron_all	AZD5153_1706	0.8386	0.8281	0.8492
Neuron_all	Alisertib_1051	0.8379	0.8273	0.8485
GABA_ergic_synapse	Gefitinib_1010	0.837	0.8262	0.8479
Schaffer_collateral_CA1_synapse	RO-3306_1052	0.8368	0.8259	0.8476
GABA_ergic_synapse	Sapitinib_1549	0.8366	0.8256	0.8476
Neuron_all	Tamoxifen_1199	0.8365	0.8258	0.8472
neuromuscular_junction	VSP34_8731_1734	0.8357	0.8246	0.8467
Neuron_all	GSK2578215A_1927	0.8352	0.8244	0.846
Neuron_all	Picolinici-acid_1635	0.8336	0.8228	0.8443
GABA_ergic_synapse	GSK591_2110	0.8335	0.8228	0.8442
excitatory_synapse	Gefitinib_1010	0.833	0.8219	0.844
neuromuscular_junction	LGK974_1598	0.8328	0.822	0.8436
GABA_ergic_synapse	ERK_6604_1714	0.8323	0.8216	0.8431
GABA_ergic_synapse	Selumetinib_1736	0.8319	0.8211	0.8426
glutamatergic_synapse	JQ1_2172	0.8316	0.8204	0.8428
neuromuscular_junction	5-Fluorouracil_1073	0.8314	0.8202	0.8426
neuron_to_neuron_synapse	Gemcitabine_1190	0.8303	0.8191	0.8414
glutamatergic_synapse	VX-11e_2096	0.8299	0.8188	0.8411
dopaminergic_synapse	RO-3306_1052	0.8289	0.8178	0.84
GABA_ergic_synapse	Docetaxel_1819	0.8287	0.8178	0.8396
excitatory_synapse	Cytarabine_1006	0.8279	0.817	0.8389
glycinergic_synapse	5-Fluorouracil_1073	0.8279	0.8168	0.839
glycinergic_synapse	GSK591_2110	0.8274	0.8162	0.8387
Schaffer_collateral_CA1_synapse	TAF1_5496_1732	0.827	0.8158	0.8382
glycinergic_synapse	IRAK4_4710_1716	0.8266	0.8155	0.8377
Neuron_all	Ipatasertib_1924	0.8265	0.8154	0.8376
Neuron_all	Axitinib_1021	0.8264	0.8152	0.8375
Neuron_all	Ulixertinib_2047	0.8261	0.815	0.8372
Neuron_all	AZD5991_1720	0.8261	0.8149	0.8374
dopaminergic_synapse	Erlotinib_1168	0.8258	0.8144	0.8371
excitatory_synapse	BMS-754807_2171	0.8258	0.815	0.8366
excitatory_synapse	Sapitinib_1549	0.8257	0.8141	0.8372
Neuron_all	Navitoclax_1011	0.8255	0.8144	0.8366
dopaminergic_synapse	Sapitinib_1549	0.824	0.8123	0.8358
excitatory_synapse	VX-11e_2096	0.8233	0.8124	0.8342
Schaffer_collateral_CA1_synapse	5-Fluorouracil_1073	0.8231	0.8118	0.8344
neuron_to_neuron_synapse	TAF1_5496_1732	0.8222	0.8109	0.8334
Neuron_all	EPZ004777_1237	0.8215	0.8102	0.8328
GABA_ergic_synapse	OF-1_1853	0.8212	0.8102	0.8322
neuron_to_neuron_synapse	Docetaxel_1819	0.8208	0.8094	0.8322
glutamatergic_synapse	PD0325901_1060	0.8203	0.8091	0.8315
GABA_ergic_synapse	RO-3306_1052	0.8201	0.8088	0.8314
glutamatergic_synapse	NU7441_1038	0.8194	0.8081	0.8307
GABA_ergic_synapse	Docetaxel_1007	0.8192	0.808	0.8304
neuron_to_neuron_synapse	Docetaxel_1007	0.8184	0.8068	0.83
Schaffer_collateral_CA1_synapse	VSP34_8731_1734	0.8184	0.807	0.8299
glutamatergic_synapse	SCH772984_1564	0.8178	0.8065	0.8291
glutamatergic_synapse	IAP_5620_1428	0.8177	0.8066	0.8288
glycinergic_synapse	VSP34_8731_1734	0.8171	0.8056	0.8285
Neuron_all	LCL161_1557	0.8167	0.8054	0.8279
excitatory_synapse	AZD3759_1915	0.8156	0.804	0.8272
Schaffer_collateral_CA1_synapse	JQ1_2172	0.8148	0.8033	0.8263
neuromuscular_junction	NU7441_1038	0.8144	0.803	0.8258
glutamatergic_synapse	Tozasertib_1096	0.8141	0.8027	0.8255
neuron_to_neuron_synapse	VE-822_1613	0.814	0.8024	0.8256
neuron_to_neuron_synapse	Cytarabine_1006	0.8139	0.8023	0.8256
neuron_to_neuron_synapse	AZD5438_1401	0.8127	0.8008	0.8245
dopaminergic_synapse	SCH772984_1564	0.8126	0.801	0.8242
GABA_ergic_synapse	AZD3759_1915	0.812	0.8005	0.8235
neuromuscular_junction	IRAK4_4710_1716	0.8119	0.8003	0.8234
neuron_to_neuron_synapse	RO-3306_1052	0.8117	0.8003	0.8231
Neuron_all	EPZ5676_1563	0.8113	0.7997	0.8229
neuron_to_neuron_synapse	Gefitinib_1010	0.8111	0.799	0.8232
excitatory_synapse	Docetaxel_1819	0.8105	0.799	0.822
neuron_to_neuron_synapse	Trametinib_1372	0.8103	0.7987	0.8219
neuromuscular_junction	Erlotinib_1168	0.81	0.7983	0.8218
glutamatergic_synapse	Docetaxel_1819	0.8092	0.7972	0.8213
Neuron_all	JAK1_8709_1718	0.809	0.7976	0.8204
Neuron_all	Ulixertinib_1908	0.8085	0.7968	0.8203
Neuron_all	Dabrafenib_1373	0.8074	0.7956	0.8191
neuron_to_neuron_synapse	AZD3759_1915	0.8067	0.7946	0.8187
neuromuscular_junction	RO-3306_1052	0.8061	0.7943	0.8179
glutamatergic_synapse	Docetaxel_1007	0.8055	0.793	0.8179
neuromuscular_junction	GSK591_2110	0.8053	0.7935	0.8171
Neuron_all	Savolitinib_1936	0.8053	0.7937	0.817
Neuron_all	AZD8186_1918	0.8051	0.7933	0.8169
neuron_to_neuron_synapse	IAP_5620_1428	0.8048	0.7933	0.8162
excitatory_synapse	AZD5438_1401	0.8046	0.7929	0.8164
Schaffer_collateral_CA1_synapse	LGK974_1598	0.8039	0.7923	0.8155
excitatory_synapse	IRAK4_4710_1716	0.8035	0.7919	0.8152
neuron_to_neuron_synapse	JQ1_2172	0.8032	0.7914	0.815
Neuron_all	AZD1332_1463	0.803	0.7912	0.8148
inhibitory_synapse	Selumetinib_1736	0.8025	0.7907	0.8143
dopaminergic_synapse	PD0325901_1060	0.802	0.7903	0.8138
glutamatergic_synapse	Oxaliplatin_1089	0.8014	0.7894	0.8135
excitatory_synapse	Oxaliplatin_1806	0.8011	0.7892	0.8129
neuron_to_neuron_synapse	Sapitinib_1549	0.8011	0.7886	0.8135
ribbon_synapse	BI-2536_1086	0.8011	0.7893	0.8128
neuron_to_neuron_synapse	Oxaliplatin_1089	0.8002	0.7882	0.8122
inhibitory_synapse	PD0325901_1060	0.8001	0.7883	0.8119
dopaminergic_synapse	Gefitinib_1010	0.7997	0.7875	0.8119
ribbon_synapse	Tozasertib_1096	0.7991	0.7873	0.8108
excitatory_synapse	Gemcitabine_1190	0.7981	0.7862	0.81
Schaffer_collateral_CA1_synapse	Tozasertib_1096	0.7981	0.7863	0.8099
Neuron_all	Fludarabine_1813	0.7978	0.786	0.8097
neuron_to_neuron_synapse	Leflunomide_1578	0.7977	0.7856	0.8099
excitatory_synapse	PD0325901_1060	0.797	0.7853	0.8087
dopaminergic_synapse	VSP34_8731_1734	0.7963	0.7842	0.8083
dopaminergic_synapse	ERK_6604_1714	0.7962	0.7841	0.8082
glycinergic_synapse	Erlotinib_1168	0.7955	0.7834	0.8076
GABA_ergic_synapse	Entospletinib_1630	0.7954	0.7834	0.8073
excitatory_synapse	Docetaxel_1007	0.7953	0.7833	0.8072
neuron_to_neuron_synapse	AZD6738_1917	0.795	0.7826	0.8075
Neuron_all	PRIMA-1MET_1131	0.795	0.7829	0.8071
Neuron_all	JAK_8517_1739	0.7949	0.7828	0.8069
dopaminergic_synapse	JQ1_2172	0.7946	0.7825	0.8067
excitatory_synapse	IAP_5620_1428	0.7934	0.7815	0.8054
GABA_ergic_synapse	AZD5438_1401	0.7933	0.7813	0.8053
glycinergic_synapse	Gefitinib_1010	0.7933	0.7808	0.8057
glycinergic_synapse	Docetaxel_1819	0.7932	0.7809	0.8054
Neuron_all	Irinotecan_1088	0.7928	0.7808	0.8048
dopaminergic_synapse	NU7441_1038	0.7925	0.7804	0.8045
dopaminergic_synapse	Dihydrorotenone_1827	0.7922	0.7797	0.8048
glutamatergic_synapse	ERK_6604_1714	0.7921	0.7801	0.8041
GABA_ergic_synapse	IAP_5620_1428	0.7915	0.7796	0.8034
glutamatergic_synapse	Selumetinib_1736	0.7906	0.7787	0.8026
Neuron_all	AZD1208_1449	0.7906	0.7785	0.8027
GABA_ergic_synapse	VE-822_1613	0.7903	0.7782	0.8023
glutamatergic_synapse	Leflunomide_1578	0.7898	0.7774	0.8022
neuromuscular_junction	JQ1_2172	0.7897	0.7773	0.802
Schaffer_collateral_CA1_synapse	SCH772984_1564	0.7896	0.7774	0.8017
GABA_ergic_synapse	JQ1_2172	0.7895	0.7775	0.8016
Schaffer_collateral_CA1_synapse	IAP_5620_1428	0.7893	0.7773	0.8012
GABA_ergic_synapse	Tozasertib_1096	0.7889	0.7766	0.8011
dopaminergic_synapse	Tozasertib_1096	0.7888	0.7765	0.8011
Neuron_all	AZD6482_2169	0.7887	0.7765	0.8009
Neuron_all	I-BET-762_1624	0.7883	0.7763	0.8004
GABA_ergic_synapse	Trametinib_1372	0.7877	0.7756	0.7998
glutamatergic_synapse	Cytarabine_1006	0.7877	0.7752	0.8002
dopaminergic_synapse	Selumetinib_1736	0.7872	0.775	0.7995
neuron_to_neuron_synapse	Tozasertib_1096	0.7869	0.7748	0.7989
Neuron_all	AT13148_2170	0.7868	0.7747	0.7989
inhibitory_synapse	SCH772984_1564	0.7863	0.774	0.7985
Neuron_all	Venetoclax_1909	0.7863	0.7742	0.7983
GABA_ergic_synapse	Gemcitabine_1190	0.7853	0.7731	0.7975
Schaffer_collateral_CA1_synapse	Erlotinib_1168	0.785	0.7726	0.7973
neuron_to_neuron_synapse	ERK_2440_1713	0.7845	0.7723	0.7967
inhibitory_synapse	BMS-754807_2171	0.7844	0.7723	0.7964
GABA_ergic_synapse	Cytarabine_1006	0.7839	0.7717	0.7961
neuromuscular_junction	SCH772984_1564	0.7832	0.7709	0.7954
neuron_to_neuron_synapse	MK-1775_1179	0.7826	0.7699	0.7953
Neuron_all	Palbociclib_1054	0.7824	0.7699	0.7949
glycinergic_synapse	Docetaxel_1007	0.7823	0.7697	0.795
glycinergic_synapse	VX-11e_2096	0.7823	0.77	0.7947
glutamatergic_synapse	Gefitinib_1010	0.7819	0.7687	0.7951
Schaffer_collateral_CA1_synapse	PD0325901_1060	0.7811	0.7687	0.7934
excitatory_synapse	SCH772984_1564	0.781	0.769	0.7931
GABA_ergic_synapse	TAF1_5496_1732	0.781	0.7686	0.7933
glutamatergic_synapse	Sapitinib_1549	0.7807	0.7673	0.7941
dopaminergic_synapse	VX-11e_2096	0.7803	0.7677	0.7928
Neuron_all	Nutlin-3a (-)_1047	0.7803	0.7678	0.7928
GABA_ergic_synapse	ERK_2440_1713	0.7798	0.7676	0.7921
glycinergic_synapse	IAP_5620_1428	0.7796	0.767	0.7921
Schaffer_collateral_CA1_synapse	VX-11e_2096	0.7771	0.7645	0.7897
GABA_ergic_synapse	MK-1775_1179	0.7767	0.7642	0.7891
neuromuscular_junction	VE-822_1613	0.7764	0.7638	0.789
inhibitory_synapse	Tozasertib_1096	0.7763	0.7639	0.7888
glutamatergic_synapse	AZD3759_1915	0.7756	0.7625	0.7887
excitatory_synapse	Crizotinib_1083	0.7749	0.7625	0.7874
neuromuscular_junction	PD0325901_1060	0.7748	0.7624	0.7873
neuron_to_neuron_synapse	Entospletinib_1630	0.7748	0.7623	0.7874
glutamatergic_synapse	Gemcitabine_1190	0.7746	0.7618	0.7873
dopaminergic_synapse	AZD3759_1915	0.7741	0.7613	0.7869
glutamatergic_synapse	VE-822_1613	0.7736	0.7609	0.7862
inhibitory_synapse	VX-11e_2096	0.7733	0.7606	0.786
excitatory_synapse	VE-822_1613	0.7731	0.7606	0.7855
cholinergic_synapse	RO-3306_1052	0.772	0.7595	0.7845
excitatory_synapse	MK-1775_1179	0.7718	0.7593	0.7843
Schaffer_collateral_CA1_synapse	IRAK4_4710_1716	0.7718	0.7593	0.7842
excitatory_synapse	Selumetinib_1736	0.7716	0.7593	0.7839
glycinergic_synapse	GSK1904529A_1093	0.7703	0.7574	0.7832
glutamatergic_synapse	LCL161_1557	0.77	0.7575	0.7825
glycinergic_synapse	BMS-754807_2171	0.77	0.7575	0.7825
GABA_ergic_synapse	AZD6738_1917	0.7699	0.7573	0.7826
glycinergic_synapse	AZD3759_1915	0.7693	0.7564	0.7823
glycinergic_synapse	AZD5438_1401	0.7692	0.7564	0.7821
neuromuscular_junction	IAP_5620_1428	0.769	0.7565	0.7814
dopaminergic_synapse	Axitinib_1021	0.7676	0.7547	0.7804
neuromuscular_junction	MK-1775_1179	0.7675	0.7542	0.7807
GABA_ergic_synapse	NU7441_1038	0.7669	0.7543	0.7795
glycinergic_synapse	Sapitinib_1549	0.7665	0.7533	0.7796
Neuron_all	PCI-34051_1621	0.7664	0.7537	0.7791
neuromuscular_junction	Leflunomide_1578	0.7656	0.7526	0.7785
excitatory_synapse	RO-3306_1052	0.7655	0.7527	0.7783
neuromuscular_junction	VX-11e_2096	0.7655	0.7527	0.7784
neuromuscular_junction	Docetaxel_1819	0.7654	0.7524	0.7784
glycinergic_synapse	Picolinici-acid_1635	0.7652	0.7522	0.7782
glycinergic_synapse	LCL161_1557	0.765	0.7521	0.778
excitatory_synapse	Palbociclib_1054	0.7649	0.752	0.7778
Schaffer_collateral_CA1_synapse	Oxaliplatin_1089	0.7649	0.7519	0.7778
GABA_ergic_synapse	ULK1_4989_1733	0.7648	0.7518	0.7777
Neuron_all	UMI-77_1939	0.764	0.751	0.7769
GABA_ergic_synapse	BI-2536_1086	0.7639	0.7509	0.7769
dopaminergic_synapse	IRAK4_4710_1716	0.7637	0.7506	0.7767
Neuron_all	WZ4003_1614	0.7632	0.7503	0.7761
neuron_to_neuron_synapse	NU7441_1038	0.7631	0.7505	0.7758
Neuron_all	Cediranib_1922	0.7618	0.7489	0.7746
excitatory_synapse	AZD6738_1917	0.7615	0.7487	0.7742
Neuron_all	SB216763_1025	0.7612	0.7482	0.7741
glutamatergic_synapse	AZD5438_1401	0.7611	0.748	0.7743
GABA_ergic_synapse	Leflunomide_1578	0.7604	0.7474	0.7734
neuromuscular_junction	AZD6738_1917	0.76	0.7466	0.7734
glycinergic_synapse	Cytarabine_1006	0.7597	0.7468	0.7726
neuron_to_neuron_synapse	BI-2536_1086	0.7597	0.7468	0.7726
Schaffer_collateral_CA1_synapse	GSK591_2110	0.7593	0.7465	0.7722
glycinergic_synapse	SCH772984_1564	0.7592	0.7464	0.772
inhibitory_synapse	BI-2536_1086	0.7591	0.7459	0.7723
excitatory_synapse	NU7441_1038	0.7588	0.7461	0.7715
excitatory_synapse	AZD5153_1706	0.7587	0.7459	0.7715
glutamatergic_synapse	ERK_2440_1713	0.7585	0.7457	0.7712
glycinergic_synapse	VE-822_1613	0.758	0.7451	0.7709
glutamatergic_synapse	Axitinib_1021	0.7569	0.7439	0.7699
Schaffer_collateral_CA1_synapse	Selumetinib_1736	0.7561	0.7432	0.769
dopaminergic_synapse	ULK1_4989_1733	0.7552	0.7419	0.7686
glutamatergic_synapse	Trametinib_1372	0.7551	0.7422	0.7681
neuromuscular_junction	Cytarabine_1006	0.7548	0.7415	0.768
ribbon_synapse	Selumetinib_1736	0.7547	0.7417	0.7677
glycinergic_synapse	PD0325901_1060	0.7545	0.7415	0.7674
dopaminergic_synapse	5-Fluorouracil_1073	0.7539	0.7408	0.767
GABA_ergic_synapse	Dactinomycin_1811	0.7539	0.7409	0.7669
ribbon_synapse	RO-3306_1052	0.7537	0.7408	0.7666
neuron_to_neuron_synapse	Dactinomycin_1811	0.7522	0.739	0.7654
neuron_to_neuron_synapse	Dactinomycin_1911	0.7521	0.7389	0.7653
inhibitory_synapse	Trametinib_1372	0.752	0.7389	0.765
Neuron_all	LJI308_2107	0.7516	0.7387	0.7646
excitatory_synapse	Dactinomycin_1811	0.7515	0.7384	0.7645
glycinergic_synapse	Crizotinib_1083	0.7514	0.7383	0.7646
glycinergic_synapse	PRIMA-1MET_1131	0.7513	0.7383	0.7644
glutamatergic_synapse	Dactinomycin_1811	0.7511	0.7377	0.7646
ribbon_synapse	PD0325901_1060	0.7501	0.737	0.7632
Schaffer_collateral_CA1_synapse	Sapitinib_1549	0.7499	0.7361	0.7636
GABA_ergic_synapse	LCL161_1557	0.7495	0.7365	0.7625
inhibitory_synapse	ERK_6604_1714	0.7493	0.7362	0.7624
neuromuscular_junction	Tozasertib_1096	0.7489	0.7359	0.762
Schaffer_collateral_CA1_synapse	VE-822_1613	0.7486	0.7354	0.7617
neuromuscular_junction	ERK_6604_1714	0.7479	0.7348	0.761
cholinergic_synapse	NU7441_1038	0.7477	0.7345	0.7608
glutamatergic_synapse	Dactinomycin_1911	0.7474	0.7338	0.7609
dopaminergic_synapse	Entospletinib_1630	0.7472	0.7342	0.7603
glycinergic_synapse	EPZ5676_1563	0.7468	0.7335	0.7601
inhibitory_synapse	VSP34_8731_1734	0.7465	0.7332	0.7599
inhibitory_synapse	Sapitinib_1549	0.7463	0.7324	0.7601
excitatory_synapse	Leflunomide_1578	0.7462	0.7328	0.7596
GABA_ergic_synapse	Ulixertinib_2047	0.7458	0.7326	0.759
inhibitory_synapse	Erlotinib_1168	0.7455	0.7321	0.759
excitatory_synapse	ERK_6604_1714	0.7452	0.7322	0.7582
dopaminergic_synapse	OF-1_1853	0.7449	0.7316	0.7582
neuromuscular_junction	Selumetinib_1736	0.7449	0.7318	0.7579
ribbon_synapse	VSP34_8731_1734	0.7449	0.7316	0.7582
neuromuscular_junction	Oxaliplatin_1089	0.7438	0.7305	0.7571
Schaffer_collateral_CA1_synapse	ERK_6604_1714	0.7437	0.7305	0.7568
neuromuscular_junction	Sapitinib_1549	0.7434	0.7296	0.7573
dopaminergic_synapse	Docetaxel_1819	0.743	0.7296	0.7563
dopaminergic_synapse	Trametinib_1372	0.7426	0.7293	0.7559
Schaffer_collateral_CA1_synapse	Leflunomide_1578	0.7426	0.7292	0.756
glycinergic_synapse	Selumetinib_1736	0.7424	0.7293	0.7556
GABA_ergic_synapse	Oxaliplatin_1089	0.7418	0.7284	0.7552
ribbon_synapse	VX-11e_2096	0.7418	0.7283	0.7554
neuromuscular_junction	Docetaxel_1007	0.7417	0.7279	0.7554
glutamatergic_synapse	Oxaliplatin_1806	0.7414	0.7277	0.7552
Schaffer_collateral_CA1_synapse	BI-2536_1086	0.7413	0.7279	0.7547
glycinergic_synapse	RO-3306_1052	0.7411	0.7277	0.7546
Schaffer_collateral_CA1_synapse	Axitinib_1021	0.741	0.7276	0.7543
excitatory_synapse	Ulixertinib_2047	0.7407	0.7274	0.754
neuron_to_neuron_synapse	LCL161_1557	0.7404	0.7273	0.7536
neuromuscular_junction	AZD3759_1915	0.74	0.7264	0.7536
neuron_to_neuron_synapse	Dabrafenib_1373	0.7391	0.7257	0.7525
inhibitory_synapse	JQ1_2172	0.739	0.7258	0.7521
glutamatergic_synapse	MK-1775_1179	0.7389	0.725	0.7527
glycinergic_synapse	Tamoxifen_1199	0.7386	0.725	0.7521
inhibitory_synapse	OF-1_1853	0.7384	0.7251	0.7518
excitatory_synapse	GSK1904529A_1093	0.7381	0.7246	0.7515
glutamatergic_synapse	AZD6738_1917	0.738	0.7242	0.7517
neuromuscular_junction	Gefitinib_1010	0.7377	0.7239	0.7516
neuromuscular_junction	Gemcitabine_1190	0.7374	0.7239	0.7509
neuron_to_neuron_synapse	Oxaliplatin_1806	0.7372	0.7237	0.7507
GABA_ergic_synapse	Picolinici-acid_1635	0.737	0.7237	0.7503
glycinergic_synapse	AZD5991_1720	0.737	0.7231	0.7508
glycinergic_synapse	ERK_6604_1714	0.7369	0.7236	0.7502
GABA_ergic_synapse	Crizotinib_1083	0.7365	0.7231	0.7499
inhibitory_synapse	Dihydrorotenone_1827	0.7361	0.7228	0.7493
excitatory_synapse	Tozasertib_1096	0.736	0.7225	0.7495
ribbon_synapse	Dihydrorotenone_1827	0.7357	0.7224	0.7491
Schaffer_collateral_CA1_synapse	Cytarabine_1006	0.7353	0.7218	0.7488
glutamatergic_synapse	GSK1904529A_1093	0.7344	0.7209	0.7479
inhibitory_synapse	5-Fluorouracil_1073	0.7341	0.7205	0.7476
excitatory_synapse	LCL161_1557	0.7336	0.7201	0.7472
cholinergic_synapse	Tozasertib_1096	0.7335	0.7201	0.7468
inhibitory_synapse	RO-3306_1052	0.7334	0.72	0.7468
Neuron_all	Dactolisib_1057	0.7329	0.7196	0.7463
excitatory_synapse	JQ1_2172	0.732	0.7185	0.7454
inhibitory_synapse	Entospletinib_1630	0.7319	0.718	0.7457
ribbon_synapse	Erlotinib_1168	0.7318	0.7183	0.7453
Schaffer_collateral_CA1_synapse	Trametinib_1372	0.7316	0.7181	0.7451
excitatory_synapse	AT13148_2170	0.7313	0.7176	0.7449
cholinergic_synapse	BI-2536_1086	0.7312	0.7177	0.7446
neuron_to_neuron_synapse	Palbociclib_1054	0.7311	0.7174	0.7447
GABA_ergic_synapse	Dactinomycin_1911	0.7307	0.7173	0.7441
glycinergic_synapse	Oxaliplatin_1089	0.7307	0.7172	0.7441
glutamatergic_synapse	Tamoxifen_1199	0.7303	0.7164	0.7442
ribbon_synapse	Sapitinib_1549	0.7301	0.7161	0.7442
ribbon_synapse	JQ1_2172	0.7299	0.7165	0.7433
inhibitory_synapse	ERK_2440_1713	0.7298	0.7163	0.7433
neuromuscular_junction	AZD5438_1401	0.7293	0.7155	0.743
inhibitory_synapse	Gefitinib_1010	0.7286	0.7146	0.7426
neuron_to_neuron_synapse	Temozolomide_1375	0.7278	0.714	0.7416
ribbon_synapse	OF-1_1853	0.7278	0.7142	0.7413
GABA_ergic_synapse	Bortezomib_1191	0.7277	0.7141	0.7412
excitatory_synapse	ERK_2440_1713	0.7274	0.714	0.7407
glutamatergic_synapse	BI-2536_1086	0.7272	0.7135	0.7409
neuron_to_neuron_synapse	Crizotinib_1083	0.7272	0.7133	0.741
GABA_ergic_synapse	Oxaliplatin_1806	0.7264	0.7128	0.74
Schaffer_collateral_CA1_synapse	LCL161_1557	0.7263	0.7128	0.7398
dopaminergic_synapse	ERK_2440_1713	0.7262	0.7126	0.7398
Neuron_all	Nilotinib_1013	0.7262	0.7125	0.7399
neuron_to_neuron_synapse	Tamoxifen_1199	0.726	0.7122	0.7398
excitatory_synapse	Picolinici-acid_1635	0.7259	0.7123	0.7395
glutamatergic_synapse	AZD5153_1706	0.7258	0.7123	0.7393
GABA_ergic_synapse	Axitinib_1021	0.7256	0.712	0.7393
excitatory_synapse	BI-2536_1086	0.7254	0.7113	0.7395
ribbon_synapse	SCH772984_1564	0.725	0.7113	0.7388
excitatory_synapse	Entospletinib_1630	0.7243	0.7104	0.7383
neuron_to_neuron_synapse	Ulixertinib_2047	0.7242	0.7105	0.738
glutamatergic_synapse	Entospletinib_1630	0.7241	0.7106	0.7376
dopaminergic_synapse	VE-822_1613	0.7237	0.7099	0.7375
GABA_ergic_synapse	Ulixertinib_1908	0.7236	0.7098	0.7374
Schaffer_collateral_CA1_synapse	Docetaxel_1819	0.7232	0.7095	0.737
dopaminergic_synapse	LCL161_1557	0.723	0.7094	0.7366
glycinergic_synapse	AZD6738_1917	0.723	0.7093	0.7368
inhibitory_synapse	Axitinib_1021	0.7224	0.7088	0.736
glutamatergic_synapse	Ulixertinib_2047	0.7223	0.7084	0.7363
GABA_ergic_synapse	Mirin_1048	0.722	0.7083	0.7356
GABA_ergic_synapse	Tamoxifen_1199	0.7215	0.7077	0.7353
excitatory_synapse	Trametinib_1372	0.7211	0.7076	0.7346
GABA_ergic_synapse	MG-132_1862	0.7208	0.7071	0.7344
dopaminergic_synapse	Leflunomide_1578	0.72	0.7063	0.7336
GABA_ergic_synapse	Podophyllotoxin bromide_1825	0.7193	0.7056	0.733
glutamatergic_synapse	Palbociclib_1054	0.7192	0.7053	0.7331
neuromuscular_junction	LCL161_1557	0.7189	0.7053	0.7325
neuromuscular_junction	AZD8186_1918	0.7187	0.7048	0.7327
Schaffer_collateral_CA1_synapse	ERK_2440_1713	0.7187	0.7051	0.7323
Schaffer_collateral_CA1_synapse	Gefitinib_1010	0.7187	0.7046	0.7329
neuron_to_neuron_synapse	ULK1_4989_1733	0.7183	0.7043	0.7324
glycinergic_synapse	MK-1775_1179	0.718	0.7043	0.7318
glycinergic_synapse	Ulixertinib_2047	0.718	0.7042	0.7318
GABA_ergic_synapse	AZD5582_1617	0.7174	0.7035	0.7313
excitatory_synapse	Tamoxifen_1199	0.7173	0.7035	0.7312
neuromuscular_junction	GSK1904529A_1093	0.7168	0.703	0.7305
neuron_to_neuron_synapse	Picolinici-acid_1635	0.7168	0.703	0.7305
excitatory_synapse	EPZ5676_1563	0.7161	0.7023	0.7299
Neuron_all	Ribociclib_1632	0.7157	0.7019	0.7295
glycinergic_synapse	JQ1_2172	0.7153	0.7016	0.729
ribbon_synapse	BMS-754807_2171	0.715	0.7013	0.7286
glycinergic_synapse	Podophyllotoxin bromide_1825	0.7147	0.7006	0.7287
GABA_ergic_synapse	JAK1_8709_1718	0.7145	0.7008	0.7283
glutamatergic_synapse	ULK1_4989_1733	0.7138	0.6993	0.7282
Schaffer_collateral_CA1_synapse	MK-1775_1179	0.7136	0.6995	0.7277
GABA_ergic_synapse	AZD5153_1706	0.7134	0.6997	0.7271
neuromuscular_junction	Trametinib_1372	0.7133	0.6995	0.7271
excitatory_synapse	Dactinomycin_1911	0.7132	0.6994	0.7271
neuron_to_neuron_synapse	Axitinib_1021	0.7129	0.6992	0.7267
Schaffer_collateral_CA1_synapse	Docetaxel_1007	0.7127	0.6986	0.7267
glycinergic_synapse	Savolitinib_1936	0.7126	0.6985	0.7266
ribbon_synapse	Gefitinib_1010	0.7117	0.6974	0.726
ribbon_synapse	5-Fluorouracil_1073	0.711	0.6969	0.7251
neuron_to_neuron_synapse	EPZ5676_1563	0.7109	0.6969	0.7249
ribbon_synapse	Axitinib_1021	0.7108	0.697	0.7247
cholinergic_synapse	Axitinib_1021	0.7105	0.6966	0.7243
cholinergic_synapse	ULK1_4989_1733	0.7105	0.6968	0.7243
neuromuscular_junction	Axitinib_1021	0.7102	0.6963	0.7241
neuromuscular_junction	ULK1_4989_1733	0.7097	0.6954	0.7241
glycinergic_synapse	Tozasertib_1096	0.7092	0.6952	0.7232
neuron_to_neuron_synapse	Podophyllotoxin bromide_1825	0.7086	0.6947	0.7226
Schaffer_collateral_CA1_synapse	AZD8186_1918	0.7086	0.6944	0.7228
excitatory_synapse	Dabrafenib_1373	0.7082	0.6942	0.7221
Schaffer_collateral_CA1_synapse	AZD3759_1915	0.7081	0.6939	0.7224
neuron_to_neuron_synapse	Savolitinib_1936	0.7065	0.6921	0.7209
neuron_to_neuron_synapse	Ulixertinib_1908	0.7065	0.6923	0.7206
neuromuscular_junction	Crizotinib_1083	0.7055	0.6913	0.7198
cholinergic_synapse	BMS-754807_2171	0.7054	0.6914	0.7195
inhibitory_synapse	AZD3759_1915	0.7053	0.6909	0.7197
Schaffer_collateral_CA1_synapse	AZD6738_1917	0.7048	0.6906	0.719
Schaffer_collateral_CA1_synapse	Gemcitabine_1190	0.7046	0.6905	0.7186
glutamatergic_synapse	JAK1_8709_1718	0.7039	0.69	0.7177
GABA_ergic_synapse	EPZ5676_1563	0.7031	0.6891	0.7171
glutamatergic_synapse	Dabrafenib_1373	0.7028	0.6886	0.717
ribbon_synapse	ERK_6604_1714	0.7026	0.6885	0.7167
excitatory_synapse	Ulixertinib_1908	0.7025	0.6883	0.7166
GABA_ergic_synapse	Temozolomide_1375	0.7023	0.6882	0.7164
glycinergic_synapse	ULK1_4989_1733	0.7018	0.6873	0.7163
Neuron_all	GSK2606414_1618	0.7017	0.6878	0.7157
dopaminergic_synapse	IAP_5620_1428	0.7011	0.687	0.7152
neuron_to_neuron_synapse	AZD5582_1617	0.7004	0.686	0.7147
neuron_to_neuron_synapse	JAK1_8709_1718	0.6997	0.6857	0.7137
GABA_ergic_synapse	Savolitinib_1936	0.6995	0.6848	0.7142
dopaminergic_synapse	JAK1_8709_1718	0.6981	0.6841	0.7121
dopaminergic_synapse	GSK591_2110	0.6978	0.6835	0.7121
GABA_ergic_synapse	Wee1 Inhibitor_1046	0.6977	0.6836	0.7119
GABA_ergic_synapse	GSK1904529A_1093	0.6977	0.6837	0.7118
neuron_to_neuron_synapse	Bortezomib_1191	0.6976	0.6833	0.7119
GABA_ergic_synapse	Fludarabine_1813	0.6972	0.6831	0.7112
neuromuscular_junction	Ulixertinib_2047	0.6966	0.6823	0.7108
neuron_to_neuron_synapse	GSK1904529A_1093	0.6958	0.6817	0.7099
neuron_to_neuron_synapse	AZD5153_1706	0.6956	0.6815	0.7097
glycinergic_synapse	Gemcitabine_1190	0.6954	0.6812	0.7095
glycinergic_synapse	Oxaliplatin_1806	0.6949	0.6808	0.7091
glutamatergic_synapse	Picolinici-acid_1635	0.6948	0.6806	0.7089
excitatory_synapse	Podophyllotoxin bromide_1825	0.6946	0.6805	0.7087
dopaminergic_synapse	Docetaxel_1007	0.6941	0.6798	0.7085
glutamatergic_synapse	Podophyllotoxin bromide_1825	0.6937	0.6794	0.708
Schaffer_collateral_CA1_synapse	AZD5438_1401	0.6937	0.6794	0.708
dopaminergic_synapse	Mirin_1048	0.6921	0.6778	0.7063
dopaminergic_synapse	LGK974_1598	0.6917	0.6774	0.7061
ribbon_synapse	Entospletinib_1630	0.6914	0.6771	0.7056
ribbon_synapse	Trametinib_1372	0.6911	0.6769	0.7054
inhibitory_synapse	IAP_5620_1428	0.6908	0.6766	0.7051
glycinergic_synapse	Dactinomycin_1811	0.6906	0.6764	0.7049
dopaminergic_synapse	BI-2536_1086	0.6905	0.6761	0.7049
dopaminergic_synapse	Nutlin-3a (-)_1047	0.6902	0.6759	0.7045
neuromuscular_junction	PRIMA-1MET_1131	0.6902	0.6757	0.7046
ribbon_synapse	AZD3759_1915	0.6902	0.6756	0.7047
ribbon_synapse	LCL161_1557	0.6901	0.6758	0.7045
inhibitory_synapse	Cytarabine_1006	0.6894	0.675	0.7037
cholinergic_synapse	VSP34_8731_1734	0.6889	0.6744	0.7033
glycinergic_synapse	NU7441_1038	0.6883	0.6741	0.7025
Schaffer_collateral_CA1_synapse	Oxaliplatin_1806	0.688	0.6735	0.7025
glycinergic_synapse	Wee1 Inhibitor_1046	0.6879	0.6734	0.7024
neuron_to_neuron_synapse	MG-132_1862	0.6879	0.6735	0.7023
inhibitory_synapse	PCI-34051_1621	0.6875	0.6733	0.7017
cholinergic_synapse	Venetoclax_1909	0.6874	0.6731	0.7018
ribbon_synapse	LGK974_1598	0.687	0.6726	0.7014
cholinergic_synapse	AZD5582_1617	0.6868	0.6725	0.7011
glutamatergic_synapse	Ulixertinib_1908	0.6864	0.6718	0.7009
ribbon_synapse	ERK_2440_1713	0.6862	0.6719	0.7005
excitatory_synapse	Wee1 Inhibitor_1046	0.686	0.6718	0.7003
Schaffer_collateral_CA1_synapse	GSK1904529A_1093	0.686	0.6717	0.7004
GABA_ergic_synapse	Dabrafenib_1373	0.6855	0.6711	0.6998
glutamatergic_synapse	PCI-34051_1621	0.6854	0.671	0.6999
glutamatergic_synapse	EPZ5676_1563	0.6854	0.671	0.6997
glutamatergic_synapse	AZD8186_1918	0.6852	0.6706	0.6998
neuromuscular_junction	ERK_2440_1713	0.6847	0.6705	0.6989
dopaminergic_synapse	MK-1775_1179	0.6846	0.6701	0.6991
dopaminergic_synapse	MG-132_1862	0.6845	0.67	0.699
excitatory_synapse	Savolitinib_1936	0.6839	0.6691	0.6986
Schaffer_collateral_CA1_synapse	Entospletinib_1630	0.6835	0.6691	0.6979
neuron_to_neuron_synapse	PCI-34051_1621	0.683	0.6685	0.6974
cholinergic_synapse	Temozolomide_1375	0.6828	0.6682	0.6974
inhibitory_synapse	NU7441_1038	0.6824	0.6681	0.6966
dopaminergic_synapse	Cytarabine_1006	0.682	0.6676	0.6964
ribbon_synapse	PRIMA-1MET_1131	0.682	0.6677	0.6964
glutamatergic_synapse	Savolitinib_1936	0.6819	0.6671	0.6967
Schaffer_collateral_CA1_synapse	Palbociclib_1054	0.6819	0.6675	0.6964
GABA_ergic_synapse	PCI-34051_1621	0.6817	0.6673	0.6961
ribbon_synapse	GSK591_2110	0.681	0.6666	0.6955
cholinergic_synapse	AZD1208_1449	0.6806	0.6662	0.695
ribbon_synapse	Cytarabine_1006	0.6803	0.6657	0.6949
ribbon_synapse	IAP_5620_1428	0.6802	0.6657	0.6947
neuromuscular_junction	BI-2536_1086	0.6801	0.6656	0.6945
neuron_to_neuron_synapse	Fludarabine_1813	0.6801	0.6657	0.6946
glycinergic_synapse	Leflunomide_1578	0.6797	0.6653	0.6941
Schaffer_collateral_CA1_synapse	Ulixertinib_2047	0.6797	0.6652	0.6943
GABA_ergic_synapse	I-BET-762_1624	0.6794	0.6651	0.6937
dopaminergic_synapse	AZD5438_1401	0.679	0.6644	0.6936
neuron_to_neuron_synapse	Mirin_1048	0.6789	0.6643	0.6935
excitatory_synapse	Temozolomide_1375	0.6788	0.6644	0.6933
glutamatergic_synapse	Crizotinib_1083	0.6784	0.6638	0.693
glutamatergic_synapse	AZD5582_1617	0.6784	0.6636	0.6932
glutamatergic_synapse	AT13148_2170	0.6782	0.6638	0.6925
cholinergic_synapse	WZ4003_1614	0.678	0.6632	0.6929
neuromuscular_junction	AZD5582_1617	0.6761	0.6613	0.6908
neuron_to_neuron_synapse	PRIMA-1MET_1131	0.6759	0.6614	0.6905
excitatory_synapse	ULK1_4989_1733	0.6758	0.6612	0.6904
neuromuscular_junction	Dactinomycin_1911	0.6758	0.6612	0.6904
dopaminergic_synapse	Dactinomycin_1911	0.6752	0.6607	0.6897
dopaminergic_synapse	PRIMA-1MET_1131	0.6752	0.6607	0.6897
cholinergic_synapse	LJI308_2107	0.6749	0.6604	0.6895
glycinergic_synapse	AZD5153_1706	0.6747	0.6603	0.6891
GABA_ergic_synapse	Dasatinib_1079	0.6746	0.66	0.6892
inhibitory_synapse	Ulixertinib_1908	0.6746	0.6601	0.6892
neuromuscular_junction	Tamoxifen_1199	0.6738	0.6591	0.6885
glycinergic_synapse	Trametinib_1372	0.673	0.6585	0.6875
dopaminergic_synapse	Ulixertinib_2047	0.6727	0.6581	0.6873
dopaminergic_synapse	Dactinomycin_1811	0.6726	0.6581	0.6871
glutamatergic_synapse	Bortezomib_1191	0.6726	0.6579	0.6874
glycinergic_synapse	AT13148_2170	0.6724	0.6578	0.687
cholinergic_synapse	JQ1_2172	0.6721	0.6576	0.6866
excitatory_synapse	Axitinib_1021	0.6701	0.6555	0.6846
ribbon_synapse	JAK1_8709_1718	0.6698	0.6553	0.6843
neuron_to_neuron_synapse	Dasatinib_1079	0.6697	0.6547	0.6847
glycinergic_synapse	BI-2536_1086	0.6693	0.6547	0.684
Schaffer_collateral_CA1_synapse	Dactinomycin_1811	0.6689	0.6543	0.6836
cholinergic_synapse	GSK2578215A_1927	0.6688	0.6542	0.6834
cholinergic_synapse	Sapitinib_1549	0.6687	0.6542	0.6832
cholinergic_synapse	Alisertib_1051	0.6685	0.6539	0.6831
neuromuscular_junction	PCI-34051_1621	0.6685	0.6538	0.6832
ribbon_synapse	Docetaxel_1819	0.6675	0.6526	0.6823
neuron_to_neuron_synapse	Irinotecan_1088	0.6674	0.6525	0.6822
glycinergic_synapse	Ulixertinib_1908	0.6671	0.6524	0.6819
neuromuscular_junction	Oxaliplatin_1806	0.6669	0.6522	0.6816
Schaffer_collateral_CA1_synapse	PCI-34051_1621	0.6667	0.6521	0.6813
glutamatergic_synapse	I-BET-762_1624	0.6666	0.6521	0.6811
dopaminergic_synapse	AZD5582_1617	0.6665	0.6517	0.6814
excitatory_synapse	JAK1_8709_1718	0.6665	0.6517	0.6813
glycinergic_synapse	AZD5582_1617	0.6663	0.6514	0.6812
dopaminergic_synapse	Gemcitabine_1190	0.6662	0.6516	0.6808
neuron_to_neuron_synapse	AZD8186_1918	0.6652	0.6503	0.6801
ribbon_synapse	Gemcitabine_1190	0.6652	0.6505	0.6799
glycinergic_synapse	Temozolomide_1375	0.6647	0.6501	0.6794
Schaffer_collateral_CA1_synapse	ULK1_4989_1733	0.6646	0.6496	0.6796
dopaminergic_synapse	TAF1_5496_1732	0.6642	0.6495	0.679
excitatory_synapse	I-BET-762_1624	0.6642	0.6495	0.6788
neuromuscular_junction	Dactinomycin_1811	0.6641	0.6494	0.6788
ribbon_synapse	TAF1_5496_1732	0.6638	0.6492	0.6783
glutamatergic_synapse	PRIMA-1MET_1131	0.6633	0.6486	0.678
inhibitory_synapse	Docetaxel_1819	0.6633	0.6485	0.6781
glycinergic_synapse	PCI-34051_1621	0.663	0.6483	0.6776
cholinergic_synapse	Dihydrorotenone_1827	0.6627	0.6477	0.6777
dopaminergic_synapse	PCI-34051_1621	0.6626	0.6479	0.6773
glycinergic_synapse	EPZ004777_1237	0.6626	0.6477	0.6775
ribbon_synapse	AZD5153_1706	0.6625	0.6478	0.6772
ribbon_synapse	NU7441_1038	0.6622	0.6476	0.6767
Schaffer_collateral_CA1_synapse	Dabrafenib_1373	0.6622	0.6475	0.6769
Schaffer_collateral_CA1_synapse	Tamoxifen_1199	0.662	0.6472	0.6769
inhibitory_synapse	AZD5438_1401	0.6617	0.6468	0.6766
GABA_ergic_synapse	PRIMA-1MET_1131	0.6615	0.6469	0.6762
neuromuscular_junction	Bortezomib_1191	0.6615	0.6467	0.6763
inhibitory_synapse	LGK974_1598	0.6614	0.6467	0.6761
inhibitory_synapse	PRIMA-1MET_1131	0.6614	0.6469	0.676
Schaffer_collateral_CA1_synapse	SB216763_1025	0.6613	0.6466	0.6761
neuromuscular_junction	Entospletinib_1630	0.6612	0.6466	0.6758
glycinergic_synapse	JAK1_8709_1718	0.6609	0.6461	0.6756
glycinergic_synapse	Entospletinib_1630	0.6607	0.6461	0.6754
neuromuscular_junction	Nutlin-3a (-)_1047	0.6607	0.6457	0.6756
glycinergic_synapse	Dabrafenib_1373	0.6604	0.6458	0.6751
glutamatergic_synapse	Temozolomide_1375	0.6601	0.6452	0.675
Schaffer_collateral_CA1_synapse	AZD5153_1706	0.6583	0.6436	0.6729
ribbon_synapse	PCI-34051_1621	0.6578	0.6431	0.6725
GABA_ergic_synapse	Palbociclib_1054	0.6574	0.6427	0.6721
glutamatergic_synapse	MG-132_1862	0.6572	0.6423	0.6721
inhibitory_synapse	GSK591_2110	0.6571	0.6424	0.6719
neuromuscular_junction	Picolinici-acid_1635	0.6569	0.6422	0.6715
excitatory_synapse	AZD5582_1617	0.6567	0.6419	0.6716
neuromuscular_junction	AZD5153_1706	0.6564	0.6417	0.671
Schaffer_collateral_CA1_synapse	Dactinomycin_1911	0.6563	0.6414	0.6711
dopaminergic_synapse	Ulixertinib_1908	0.656	0.6411	0.6708
neuromuscular_junction	Savolitinib_1936	0.656	0.6409	0.6711
dopaminergic_synapse	Osimertinib_1919	0.6556	0.6409	0.6704
excitatory_synapse	Bortezomib_1191	0.6555	0.6407	0.6702
inhibitory_synapse	AZD5153_1706	0.6552	0.6404	0.67
glycinergic_synapse	Axitinib_1021	0.6551	0.6404	0.6699
inhibitory_synapse	LCL161_1557	0.6547	0.6398	0.6696
neuromuscular_junction	Palbociclib_1054	0.6546	0.6398	0.6693
glutamatergic_synapse	Wee1 Inhibitor_1046	0.6544	0.6394	0.6694
Schaffer_collateral_CA1_synapse	AZD5582_1617	0.6542	0.6391	0.6692
inhibitory_synapse	IRAK4_4710_1716	0.654	0.6392	0.6688
neuron_to_neuron_synapse	Wee1 Inhibitor_1046	0.6537	0.6388	0.6686
glutamatergic_synapse	Mirin_1048	0.6533	0.6384	0.6682
dopaminergic_synapse	Bortezomib_1191	0.6525	0.6375	0.6676
inhibitory_synapse	TAF1_5496_1732	0.6524	0.6377	0.667
ribbon_synapse	AZD5438_1401	0.6521	0.6371	0.6671
neuromuscular_junction	EPZ5676_1563	0.6517	0.6369	0.6665
glycinergic_synapse	Palbociclib_1054	0.6512	0.6364	0.666
glycinergic_synapse	Dactinomycin_1911	0.6506	0.6358	0.6654
glycinergic_synapse	I-BET-762_1624	0.6504	0.6356	0.6652
glycinergic_synapse	Osimertinib_1919	0.6503	0.6353	0.6653
Schaffer_collateral_CA1_synapse	Bortezomib_1191	0.6497	0.6346	0.6648
excitatory_synapse	AZD5991_1720	0.6495	0.6346	0.6643
excitatory_synapse	Mirin_1048	0.6492	0.6343	0.6641
neuron_to_neuron_synapse	AT13148_2170	0.6492	0.6344	0.6639
ribbon_synapse	Oxaliplatin_1089	0.649	0.6342	0.6639
glycinergic_synapse	ERK_2440_1713	0.6482	0.6334	0.6629
glycinergic_synapse	Bortezomib_1191	0.6479	0.6329	0.6629
neuron_to_neuron_synapse	I-BET-762_1624	0.6475	0.6327	0.6623
glycinergic_synapse	Mirin_1048	0.6463	0.6313	0.6613
dopaminergic_synapse	Picolinici-acid_1635	0.6458	0.6309	0.6607
inhibitory_synapse	VE-822_1613	0.6452	0.6302	0.6602
inhibitory_synapse	Crizotinib_1083	0.6448	0.6299	0.6597
neuromuscular_junction	Dabrafenib_1373	0.6439	0.629	0.6588
ribbon_synapse	IRAK4_4710_1716	0.6434	0.6285	0.6583
glutamatergic_synapse	SB216763_1025	0.6428	0.6278	0.6578
inhibitory_synapse	Gemcitabine_1190	0.6428	0.6277	0.6578
inhibitory_synapse	Ulixertinib_2047	0.6426	0.6277	0.6574
cholinergic_synapse	OF-1_1853	0.6425	0.6273	0.6576
glycinergic_synapse	Fludarabine_1813	0.6419	0.6269	0.6569
ribbon_synapse	Cediranib_1922	0.641	0.6259	0.6561
Schaffer_collateral_CA1_synapse	Cediranib_1922	0.6409	0.6258	0.6559
Schaffer_collateral_CA1_synapse	Crizotinib_1083	0.6408	0.6258	0.6558
neuromuscular_junction	Wee1 Inhibitor_1046	0.6405	0.6254	0.6556
GABA_ergic_synapse	Nutlin-3a (-)_1047	0.64	0.625	0.6551
glutamatergic_synapse	Irinotecan_1088	0.6396	0.6243	0.6548
cholinergic_synapse	Savolitinib_1936	0.6391	0.624	0.6542
GABA_ergic_synapse	Osimertinib_1919	0.6384	0.6233	0.6534
Schaffer_collateral_CA1_synapse	Ulixertinib_1908	0.6384	0.6233	0.6534
excitatory_synapse	Navitoclax_1011	0.6382	0.6231	0.6533
dopaminergic_synapse	AZD6738_1917	0.6381	0.6229	0.6533
excitatory_synapse	PCI-34051_1621	0.6376	0.6226	0.6526
inhibitory_synapse	Oxaliplatin_1089	0.6376	0.6227	0.6525
neuromuscular_junction	Podophyllotoxin bromide_1825	0.6376	0.6226	0.6526
neuromuscular_junction	MG-132_1862	0.6372	0.6221	0.6523
inhibitory_synapse	Venetoclax_1909	0.637	0.6219	0.6521
neuromuscular_junction	SB216763_1025	0.6369	0.6219	0.652
dopaminergic_synapse	Oxaliplatin_1806	0.6363	0.6213	0.6513
cholinergic_synapse	IAP_5620_1428	0.6362	0.6209	0.6514
Schaffer_collateral_CA1_synapse	AZD6482_2169	0.6344	0.6194	0.6494
ribbon_synapse	Oxaliplatin_1806	0.6337	0.6186	0.6488
dopaminergic_synapse	AZD8186_1918	0.633	0.6178	0.6482
dopaminergic_synapse	Dasatinib_1079	0.633	0.6179	0.6481
Schaffer_collateral_CA1_synapse	Picolinici-acid_1635	0.633	0.6181	0.648
Schaffer_collateral_CA1_synapse	AZD1208_1449	0.633	0.618	0.6481
neuromuscular_junction	Ulixertinib_1908	0.6323	0.6172	0.6474
excitatory_synapse	Irinotecan_1088	0.6313	0.6161	0.6464
excitatory_synapse	EPZ004777_1237	0.6313	0.6162	0.6463
neuron_to_neuron_synapse	Alisertib_1051	0.6305	0.6151	0.6459
neuromuscular_junction	Temozolomide_1375	0.6301	0.6149	0.6453
excitatory_synapse	Fludarabine_1813	0.6297	0.6147	0.6448
GABA_ergic_synapse	AZD5991_1720	0.6293	0.6143	0.6443
inhibitory_synapse	Picolinici-acid_1635	0.6279	0.6127	0.6431
GABA_ergic_synapse	GSK2606414_1618	0.627	0.612	0.642
ribbon_synapse	UMI-77_1939	0.6268	0.6117	0.6419
neuromuscular_junction	WZ4003_1614	0.6265	0.6113	0.6417
neuromuscular_junction	Mirin_1048	0.6261	0.611	0.6412
glutamatergic_synapse	Dactolisib_1057	0.6259	0.6108	0.641
Schaffer_collateral_CA1_synapse	JAK1_8709_1718	0.6252	0.6102	0.6402
excitatory_synapse	Osimertinib_1919	0.6251	0.6097	0.6405
ribbon_synapse	AZD1208_1449	0.625	0.61	0.64
glutamatergic_synapse	Cediranib_1922	0.6241	0.609	0.6393
Schaffer_collateral_CA1_synapse	EPZ5676_1563	0.6241	0.609	0.6393
neuromuscular_junction	AT13148_2170	0.624	0.609	0.6391
neuromuscular_junction	JAK1_8709_1718	0.6239	0.6089	0.6389
dopaminergic_synapse	GSK1904529A_1093	0.6233	0.6082	0.6384
cholinergic_synapse	Nutlin-3a (-)_1047	0.6232	0.608	0.6385
cholinergic_synapse	Tamoxifen_1199	0.6229	0.6076	0.6382
dopaminergic_synapse	Crizotinib_1083	0.6229	0.6078	0.6381
excitatory_synapse	PRIMA-1MET_1131	0.6227	0.6075	0.6378
excitatory_synapse	Dasatinib_1079	0.6224	0.6066	0.6381
excitatory_synapse	Nilotinib_1013	0.6223	0.6072	0.6374
Schaffer_collateral_CA1_synapse	Mirin_1048	0.6222	0.6069	0.6374
glutamatergic_synapse	Fludarabine_1813	0.6217	0.6066	0.6369
GABA_ergic_synapse	Alisertib_1051	0.6213	0.6058	0.6368
dopaminergic_synapse	AZD5153_1706	0.6204	0.6053	0.6355
inhibitory_synapse	Oxaliplatin_1806	0.6204	0.6053	0.6355
ribbon_synapse	AZD1332_1463	0.6195	0.6042	0.6348
GABA_ergic_synapse	AZD8186_1918	0.6191	0.6038	0.6344
inhibitory_synapse	MK-1775_1179	0.6187	0.6035	0.6339
ribbon_synapse	Docetaxel_1007	0.6182	0.6028	0.6335
dopaminergic_synapse	Wee1 Inhibitor_1046	0.6179	0.6026	0.6332
neuromuscular_junction	Cediranib_1922	0.6179	0.6026	0.6331
Schaffer_collateral_CA1_synapse	WZ4003_1614	0.6178	0.6025	0.6331
dopaminergic_synapse	Podophyllotoxin bromide_1825	0.6171	0.6018	0.6323
ribbon_synapse	GSK2578215A_1927	0.6166	0.6015	0.6318
inhibitory_synapse	JAK1_8709_1718	0.6164	0.6011	0.6317
glycinergic_synapse	AZD8186_1918	0.6162	0.6009	0.6315
glycinergic_synapse	GSK2606414_1618	0.6156	0.6003	0.6308
Schaffer_collateral_CA1_synapse	UMI-77_1939	0.6149	0.5997	0.63
glutamatergic_synapse	AZD5991_1720	0.6148	0.5996	0.63
glycinergic_synapse	AZD1332_1463	0.6143	0.5989	0.6297
neuromuscular_junction	AZD1332_1463	0.6135	0.598	0.6289
neuron_to_neuron_synapse	UMI-77_1939	0.6128	0.5976	0.628
cholinergic_synapse	Cediranib_1922	0.6127	0.5973	0.6282
neuromuscular_junction	Irinotecan_1088	0.6126	0.5972	0.628
excitatory_synapse	Dactolisib_1057	0.6125	0.5973	0.6278
cholinergic_synapse	Ulixertinib_1908	0.6124	0.5971	0.6278
Schaffer_collateral_CA1_synapse	AZD1332_1463	0.6124	0.597	0.6279
glycinergic_synapse	Nilotinib_1013	0.6123	0.597	0.6277
GABA_ergic_synapse	AT13148_2170	0.6122	0.597	0.6274
inhibitory_synapse	Nutlin-3a (-)_1047	0.6122	0.5969	0.6276
Schaffer_collateral_CA1_synapse	PRIMA-1MET_1131	0.6122	0.597	0.6273
excitatory_synapse	MG-132_1862	0.6121	0.5969	0.6272
GABA_ergic_synapse	Irinotecan_1088	0.612	0.5967	0.6273
Schaffer_collateral_CA1_synapse	MG-132_1862	0.6118	0.5964	0.6272
cholinergic_synapse	Dabrafenib_1373	0.6116	0.5961	0.627
dopaminergic_synapse	AZD6482_2169	0.6115	0.5962	0.6267
ribbon_synapse	Ulixertinib_1908	0.6114	0.596	0.6268
glutamatergic_synapse	Dasatinib_1079	0.6113	0.5956	0.627
inhibitory_synapse	AZD1332_1463	0.6104	0.5949	0.6258
dopaminergic_synapse	Cediranib_1922	0.6103	0.595	0.6257
inhibitory_synapse	GSK2578215A_1927	0.6099	0.5947	0.6251
ribbon_synapse	Dactinomycin_1811	0.6097	0.5944	0.6251
glutamatergic_synapse	AZD1208_1449	0.6096	0.5944	0.6249
dopaminergic_synapse	Fludarabine_1813	0.6095	0.5942	0.6248
Schaffer_collateral_CA1_synapse	JAK_8517_1739	0.6092	0.5939	0.6246
ribbon_synapse	I-BET-762_1624	0.6087	0.5933	0.624
inhibitory_synapse	I-BET-762_1624	0.6086	0.5933	0.624
dopaminergic_synapse	AZD1332_1463	0.6085	0.5931	0.6239
inhibitory_synapse	Docetaxel_1007	0.608	0.5927	0.6233
excitatory_synapse	AZD8186_1918	0.6078	0.5922	0.6235
ribbon_synapse	Picolinici-acid_1635	0.6076	0.5922	0.623
glycinergic_synapse	Navitoclax_1011	0.6073	0.5919	0.6227
dopaminergic_synapse	Tamoxifen_1199	0.6053	0.5899	0.6206
ribbon_synapse	Fludarabine_1813	0.605	0.5896	0.6205
Schaffer_collateral_CA1_synapse	Savolitinib_1936	0.605	0.5894	0.6205
neuromuscular_junction	AZD5991_1720	0.6042	0.589	0.6195
neuron_to_neuron_synapse	AZD1208_1449	0.6037	0.5884	0.6189
Schaffer_collateral_CA1_synapse	Nutlin-3a (-)_1047	0.6036	0.5883	0.619
Schaffer_collateral_CA1_synapse	Wee1 Inhibitor_1046	0.6035	0.5881	0.6189
dopaminergic_synapse	Venetoclax_1909	0.6028	0.5873	0.6183
dopaminergic_synapse	AZD1208_1449	0.6027	0.5874	0.618
ribbon_synapse	Dactinomycin_1911	0.6027	0.5873	0.618
dopaminergic_synapse	Oxaliplatin_1089	0.6016	0.5863	0.6169
neuron_to_neuron_synapse	Dactolisib_1057	0.601	0.5858	0.6163
dopaminergic_synapse	SB216763_1025	0.6006	0.5853	0.6159
glycinergic_synapse	GSK2578215A_1927	0.6006	0.5851	0.6161
Schaffer_collateral_CA1_synapse	Podophyllotoxin bromide_1825	0.6005	0.5852	0.6159
Schaffer_collateral_CA1_synapse	AT13148_2170	0.5998	0.5845	0.6152
inhibitory_synapse	Dasatinib_1079	0.5996	0.5835	0.6157
neuromuscular_junction	AZD1208_1449	0.5993	0.5839	0.6147
dopaminergic_synapse	I-BET-762_1624	0.5992	0.5839	0.6145
neuromuscular_junction	I-BET-762_1624	0.5992	0.5839	0.6144
glycinergic_synapse	Nutlin-3a (-)_1047	0.5972	0.5817	0.6127
excitatory_synapse	GSK2606414_1618	0.5967	0.5811	0.6123
inhibitory_synapse	Dactinomycin_1811	0.5967	0.5814	0.6121
ribbon_synapse	ULK1_4989_1733	0.5961	0.5805	0.6118
Schaffer_collateral_CA1_synapse	I-BET-762_1624	0.5956	0.5803	0.611
inhibitory_synapse	AZD8186_1918	0.5955	0.58	0.6111
inhibitory_synapse	LJI308_2107	0.5949	0.5796	0.6103
cholinergic_synapse	AZD1332_1463	0.5946	0.5791	0.6102
glycinergic_synapse	MG-132_1862	0.5943	0.5789	0.6097
neuron_to_neuron_synapse	Nutlin-3a (-)_1047	0.5935	0.578	0.609
inhibitory_synapse	Fludarabine_1813	0.5933	0.5777	0.6088
neuron_to_neuron_synapse	EPZ004777_1237	0.5919	0.5764	0.6073
glycinergic_synapse	Ipatasertib_1924	0.5914	0.5758	0.607
inhibitory_synapse	UMI-77_1939	0.5913	0.576	0.6067
excitatory_synapse	Alisertib_1051	0.5911	0.5756	0.6067
neuron_to_neuron_synapse	GSK2606414_1618	0.5909	0.5755	0.6063
inhibitory_synapse	AZD1208_1449	0.5904	0.575	0.6057
ribbon_synapse	Navitoclax_1011	0.5902	0.5749	0.6056
neuron_to_neuron_synapse	AZD5991_1720	0.5895	0.5741	0.6049
glycinergic_synapse	Alisertib_1051	0.5894	0.574	0.6049
Schaffer_collateral_CA1_synapse	Dasatinib_1079	0.5889	0.5728	0.605
neuromuscular_junction	Dasatinib_1079	0.5886	0.5728	0.6045
cholinergic_synapse	TAF1_5496_1732	0.5883	0.5727	0.6039
glutamatergic_synapse	Nutlin-3a (-)_1047	0.5876	0.5721	0.6031
inhibitory_synapse	ULK1_4989_1733	0.5865	0.5707	0.6024
cholinergic_synapse	Entospletinib_1630	0.5862	0.5706	0.6018
inhibitory_synapse	Osimertinib_1919	0.5861	0.5704	0.6019
ribbon_synapse	Dactolisib_1057	0.586	0.5705	0.6014
glutamatergic_synapse	UMI-77_1939	0.5855	0.5701	0.6009
glutamatergic_synapse	Alisertib_1051	0.5853	0.5695	0.6011
cholinergic_synapse	5-Fluorouracil_1073	0.5852	0.5694	0.6011
neuromuscular_junction	AZD6482_2169	0.5851	0.5696	0.6005
ribbon_synapse	Venetoclax_1909	0.5849	0.5693	0.6004
cholinergic_synapse	AZD8186_1918	0.5847	0.5691	0.6003
dopaminergic_synapse	Savolitinib_1936	0.5846	0.5691	0.6
glutamatergic_synapse	AZD6482_2169	0.584	0.5686	0.5995
cholinergic_synapse	I-BET-762_1624	0.5838	0.5678	0.5997
ribbon_synapse	AZD5582_1617	0.5837	0.5679	0.5994
ribbon_synapse	Leflunomide_1578	0.5836	0.5682	0.5991
inhibitory_synapse	Irinotecan_1088	0.5828	0.5673	0.5982
Schaffer_collateral_CA1_synapse	LJI308_2107	0.5826	0.5672	0.598
inhibitory_synapse	Cediranib_1922	0.5817	0.5661	0.5973
inhibitory_synapse	WZ4003_1614	0.5811	0.5656	0.5966
Schaffer_collateral_CA1_synapse	Temozolomide_1375	0.5811	0.5656	0.5967
cholinergic_synapse	AZD6482_2169	0.5797	0.5642	0.5952
inhibitory_synapse	Dabrafenib_1373	0.5797	0.5643	0.5951
inhibitory_synapse	AZD6738_1917	0.579	0.5634	0.5946
dopaminergic_synapse	GSK2606414_1618	0.5787	0.5633	0.5942
neuron_to_neuron_synapse	Cediranib_1922	0.5784	0.5628	0.594
inhibitory_synapse	Ipatasertib_1924	0.5776	0.562	0.5932
ribbon_synapse	LJI308_2107	0.577	0.5615	0.5925
dopaminergic_synapse	EPZ5676_1563	0.5767	0.5611	0.5922
dopaminergic_synapse	AZD5991_1720	0.5762	0.5607	0.5917
ribbon_synapse	Crizotinib_1083	0.576	0.5604	0.5916
inhibitory_synapse	JAK_8517_1739	0.5759	0.5603	0.5915
ribbon_synapse	Dabrafenib_1373	0.5752	0.5597	0.5907
excitatory_synapse	WZ4003_1614	0.5748	0.5592	0.5905
neuron_to_neuron_synapse	SB216763_1025	0.5747	0.5592	0.5902
cholinergic_synapse	Docetaxel_1819	0.5745	0.5588	0.5903
cholinergic_synapse	LCL161_1557	0.5741	0.5585	0.5897
neuromuscular_junction	Fludarabine_1813	0.5739	0.5584	0.5894
inhibitory_synapse	EPZ004777_1237	0.5738	0.5581	0.5894
ribbon_synapse	Ulixertinib_2047	0.5738	0.5582	0.5894
cholinergic_synapse	SCH772984_1564	0.5736	0.5578	0.5895
cholinergic_synapse	Wee1 Inhibitor_1046	0.5735	0.558	0.5891
dopaminergic_synapse	Ribociclib_1632	0.5735	0.558	0.589
neuromuscular_junction	EPZ004777_1237	0.5728	0.5572	0.5883
glutamatergic_synapse	WZ4003_1614	0.572	0.5565	0.5876
ribbon_synapse	EPZ5676_1563	0.5717	0.556	0.5873
glutamatergic_synapse	AZD1332_1463	0.5715	0.5559	0.5872
glutamatergic_synapse	GSK2606414_1618	0.5713	0.5558	0.5868
GABA_ergic_synapse	Dactolisib_1057	0.571	0.5555	0.5865
glycinergic_synapse	WZ4003_1614	0.571	0.5554	0.5866
GABA_ergic_synapse	EPZ004777_1237	0.5709	0.5554	0.5864
neuron_to_neuron_synapse	Ipatasertib_1924	0.5705	0.5549	0.5861
cholinergic_synapse	SB216763_1025	0.5704	0.5548	0.586
cholinergic_synapse	Leflunomide_1578	0.5699	0.5544	0.5854
GABA_ergic_synapse	AZD1208_1449	0.5696	0.554	0.5852
inhibitory_synapse	Savolitinib_1936	0.5695	0.5539	0.5851
ribbon_synapse	Palbociclib_1054	0.5681	0.5525	0.5836
inhibitory_synapse	EPZ5676_1563	0.5677	0.5521	0.5833
inhibitory_synapse	AZD5582_1617	0.5674	0.5515	0.5833
neuron_to_neuron_synapse	GSK2578215A_1927	0.5674	0.5515	0.5832
glycinergic_synapse	Irinotecan_1088	0.5672	0.5517	0.5828
cholinergic_synapse	Ribociclib_1632	0.566	0.5504	0.5816
cholinergic_synapse	Gefitinib_1010	0.5658	0.55	0.5816
ribbon_synapse	GSK2606414_1618	0.5656	0.5499	0.5812
Schaffer_collateral_CA1_synapse	Nilotinib_1013	0.5654	0.5498	0.5809
glycinergic_synapse	SB216763_1025	0.5652	0.5497	0.5808
neuromuscular_junction	UMI-77_1939	0.5645	0.5489	0.58
inhibitory_synapse	Bortezomib_1191	0.5644	0.5483	0.5804
neuromuscular_junction	Ipatasertib_1924	0.5637	0.5481	0.5794
Schaffer_collateral_CA1_synapse	AZD5991_1720	0.5634	0.5478	0.5789
glutamatergic_synapse	Nilotinib_1013	0.5633	0.5477	0.5788
cholinergic_synapse	AZD3759_1915	0.5632	0.5474	0.579
inhibitory_synapse	Alisertib_1051	0.5632	0.5477	0.5788
dopaminergic_synapse	Temozolomide_1375	0.5629	0.5473	0.5784
neuromuscular_junction	Navitoclax_1011	0.5628	0.5471	0.5784
excitatory_synapse	UMI-77_1939	0.5625	0.5469	0.5781
GABA_ergic_synapse	AZD1332_1463	0.5625	0.5468	0.5782
GABA_ergic_synapse	SB216763_1025	0.5624	0.5469	0.5779
cholinergic_synapse	EPZ004777_1237	0.5623	0.5464	0.5782
cholinergic_synapse	Oxaliplatin_1089	0.5612	0.5455	0.5769
inhibitory_synapse	Mirin_1048	0.5611	0.5453	0.5769
inhibitory_synapse	GSK2606414_1618	0.5609	0.545	0.5767
Schaffer_collateral_CA1_synapse	Ipatasertib_1924	0.5606	0.5451	0.5762
ribbon_synapse	AT13148_2170	0.5605	0.5449	0.5761
ribbon_synapse	Wee1 Inhibitor_1046	0.5605	0.5448	0.5762
ribbon_synapse	Nilotinib_1013	0.5604	0.5447	0.5761
Schaffer_collateral_CA1_synapse	Irinotecan_1088	0.5604	0.5447	0.5761
ribbon_synapse	EPZ004777_1237	0.5599	0.5441	0.5756
dopaminergic_synapse	Navitoclax_1011	0.5593	0.5437	0.5748
excitatory_synapse	Ipatasertib_1924	0.5585	0.5428	0.5743
glutamatergic_synapse	EPZ004777_1237	0.5583	0.5427	0.5739
GABA_ergic_synapse	Cediranib_1922	0.558	0.5424	0.5736
Schaffer_collateral_CA1_synapse	Fludarabine_1813	0.5579	0.5423	0.5735
ribbon_synapse	AZD6482_2169	0.5573	0.5417	0.573
glycinergic_synapse	JAK_8517_1739	0.5571	0.5414	0.5728
ribbon_synapse	Mirin_1048	0.557	0.5413	0.5728
dopaminergic_synapse	Alisertib_1051	0.5568	0.5411	0.5725
Schaffer_collateral_CA1_synapse	Navitoclax_1011	0.5567	0.5409	0.5724
GABA_ergic_synapse	GSK2578215A_1927	0.5562	0.5403	0.5721
cholinergic_synapse	Irinotecan_1088	0.5559	0.5403	0.5716
excitatory_synapse	GSK2578215A_1927	0.5559	0.54	0.5717
neuromuscular_junction	Alisertib_1051	0.5559	0.54	0.5718
inhibitory_synapse	Palbociclib_1054	0.5555	0.5399	0.5711
dopaminergic_synapse	Ipatasertib_1924	0.5552	0.5395	0.5708
neuromuscular_junction	LJI308_2107	0.5552	0.5396	0.5708
cholinergic_synapse	Palbociclib_1054	0.5549	0.539	0.5708
cholinergic_synapse	Erlotinib_1168	0.5547	0.5389	0.5705
cholinergic_synapse	UMI-77_1939	0.5546	0.5389	0.5702
dopaminergic_synapse	LJI308_2107	0.5546	0.5391	0.5702
cholinergic_synapse	Selumetinib_1736	0.5538	0.5378	0.5698
ribbon_synapse	Dasatinib_1079	0.5536	0.5376	0.5697
dopaminergic_synapse	Nilotinib_1013	0.5532	0.5375	0.5688
cholinergic_synapse	GSK2606414_1618	0.5521	0.5362	0.568
cholinergic_synapse	Bortezomib_1191	0.5519	0.5362	0.5677
ribbon_synapse	JAK_8517_1739	0.5519	0.5363	0.5676
Schaffer_collateral_CA1_synapse	Dactolisib_1057	0.5519	0.5363	0.5675
glutamatergic_synapse	Ribociclib_1632	0.5516	0.536	0.5673
excitatory_synapse	SB216763_1025	0.5511	0.5354	0.5668
cholinergic_synapse	Dasatinib_1079	0.5509	0.535	0.5668
glutamatergic_synapse	GSK2578215A_1927	0.5506	0.5347	0.5666
cholinergic_synapse	JAK_8517_1739	0.5496	0.5339	0.5654
GABA_ergic_synapse	Nilotinib_1013	0.5494	0.5338	0.565
cholinergic_synapse	EPZ5676_1563	0.549	0.5331	0.5649
glycinergic_synapse	Dactolisib_1057	0.5488	0.5331	0.5645
inhibitory_synapse	AZD6482_2169	0.5487	0.5331	0.5644
ribbon_synapse	Alisertib_1051	0.5487	0.5331	0.5643
Schaffer_collateral_CA1_synapse	Ribociclib_1632	0.5484	0.5328	0.5641
dopaminergic_synapse	EPZ004777_1237	0.5483	0.5326	0.5639
inhibitory_synapse	Dactinomycin_1911	0.5467	0.531	0.5623
dopaminergic_synapse	Dabrafenib_1373	0.5465	0.5308	0.5621
Schaffer_collateral_CA1_synapse	Venetoclax_1909	0.5465	0.5303	0.5627
cholinergic_synapse	Cytarabine_1006	0.5458	0.5297	0.5618
ribbon_synapse	VE-822_1613	0.5456	0.5298	0.5613
ribbon_synapse	Nutlin-3a (-)_1047	0.5455	0.5298	0.5612
cholinergic_synapse	JAK1_8709_1718	0.545	0.5291	0.561
ribbon_synapse	Bortezomib_1191	0.544	0.528	0.56
inhibitory_synapse	Leflunomide_1578	0.5438	0.5282	0.5595
neuron_to_neuron_synapse	Nilotinib_1013	0.542	0.5264	0.5577
cholinergic_synapse	Nilotinib_1013	0.5419	0.5261	0.5576
neuron_to_neuron_synapse	Osimertinib_1919	0.5418	0.5259	0.5577
cholinergic_synapse	ERK_6604_1714	0.5414	0.5254	0.5573
dopaminergic_synapse	WZ4003_1614	0.5413	0.5256	0.557
inhibitory_synapse	Podophyllotoxin bromide_1825	0.5405	0.5247	0.5562
inhibitory_synapse	Tamoxifen_1199	0.5401	0.5245	0.5557
GABA_ergic_synapse	AZD6482_2169	0.5394	0.5237	0.5551
cholinergic_synapse	MG-132_1862	0.539	0.5233	0.5547
excitatory_synapse	Cediranib_1922	0.5384	0.5226	0.5541
neuromuscular_junction	JAK_8517_1739	0.5383	0.5227	0.554
GABA_ergic_synapse	Venetoclax_1909	0.5376	0.5214	0.5539
ribbon_synapse	Podophyllotoxin bromide_1825	0.5375	0.5217	0.5533
glycinergic_synapse	Dasatinib_1079	0.5373	0.5214	0.5532
inhibitory_synapse	Wee1 Inhibitor_1046	0.5373	0.5216	0.553
neuromuscular_junction	Ribociclib_1632	0.5373	0.5216	0.553
neuromuscular_junction	Dactolisib_1057	0.5368	0.5211	0.5524
glycinergic_synapse	UMI-77_1939	0.5366	0.5208	0.5523
glycinergic_synapse	Ribociclib_1632	0.5362	0.5206	0.5519
cholinergic_synapse	IRAK4_4710_1716	0.5359	0.52	0.5519
cholinergic_synapse	GSK591_2110	0.5356	0.5195	0.5516
ribbon_synapse	Irinotecan_1088	0.5355	0.5198	0.5512
glutamatergic_synapse	Osimertinib_1919	0.5354	0.5194	0.5515
inhibitory_synapse	Dactolisib_1057	0.5353	0.5195	0.5511
GABA_ergic_synapse	Navitoclax_1011	0.5352	0.5195	0.551
neuron_to_neuron_synapse	Navitoclax_1011	0.535	0.5193	0.5507
cholinergic_synapse	LGK974_1598	0.5347	0.5188	0.5507
cholinergic_synapse	Ulixertinib_2047	0.5334	0.5175	0.5494
ribbon_synapse	Tamoxifen_1199	0.5331	0.5173	0.5488
glycinergic_synapse	AZD1208_1449	0.533	0.5172	0.5487
ribbon_synapse	Ribociclib_1632	0.5328	0.5171	0.5484
neuron_to_neuron_synapse	AZD1332_1463	0.5327	0.517	0.5485
neuromuscular_junction	Osimertinib_1919	0.5325	0.5166	0.5483
dopaminergic_synapse	JAK_8517_1739	0.5318	0.5161	0.5474
ribbon_synapse	WZ4003_1614	0.5317	0.516	0.5474
neuromuscular_junction	Nilotinib_1013	0.5316	0.516	0.5473
excitatory_synapse	Nutlin-3a (-)_1047	0.5312	0.5154	0.5469
cholinergic_synapse	PD0325901_1060	0.531	0.515	0.5471
glutamatergic_synapse	JAK_8517_1739	0.531	0.5153	0.5467
ribbon_synapse	Ipatasertib_1924	0.5302	0.5143	0.546
inhibitory_synapse	GSK1904529A_1093	0.5296	0.5139	0.5453
glutamatergic_synapse	Ipatasertib_1924	0.5291	0.5133	0.5449
ribbon_synapse	AZD8186_1918	0.5291	0.5133	0.5448
glycinergic_synapse	Cediranib_1922	0.529	0.5133	0.5447
dopaminergic_synapse	Irinotecan_1088	0.5287	0.513	0.5445
cholinergic_synapse	AT13148_2170	0.5286	0.5127	0.5446
excitatory_synapse	AZD1208_1449	0.5283	0.5125	0.544
GABA_ergic_synapse	UMI-77_1939	0.5278	0.5121	0.5435
cholinergic_synapse	Docetaxel_1007	0.5276	0.5117	0.5435
neuron_to_neuron_synapse	LJI308_2107	0.5275	0.5118	0.5433
neuron_to_neuron_synapse	WZ4003_1614	0.5275	0.5117	0.5432
Schaffer_collateral_CA1_synapse	GSK2578215A_1927	0.5274	0.5115	0.5434
cholinergic_synapse	AZD5438_1401	0.5263	0.51	0.5425
cholinergic_synapse	Dactinomycin_1811	0.5262	0.5103	0.542
ribbon_synapse	Osimertinib_1919	0.5262	0.5102	0.5422
cholinergic_synapse	Oxaliplatin_1806	0.5254	0.5096	0.5411
neuromuscular_junction	GSK2578215A_1927	0.525	0.509	0.5409
cholinergic_synapse	Dactolisib_1057	0.5244	0.5086	0.5402
neuron_to_neuron_synapse	AZD6482_2169	0.5242	0.5085	0.5399
ribbon_synapse	GSK1904529A_1093	0.5241	0.5084	0.5398
neuron_to_neuron_synapse	Ribociclib_1632	0.524	0.5083	0.5397
dopaminergic_synapse	UMI-77_1939	0.5233	0.5076	0.539
excitatory_synapse	Ribociclib_1632	0.5233	0.5076	0.539
glycinergic_synapse	LJI308_2107	0.5233	0.5075	0.539
cholinergic_synapse	VX-11e_2096	0.5232	0.5071	0.5394
inhibitory_synapse	MG-132_1862	0.5227	0.5068	0.5386
neuron_to_neuron_synapse	Venetoclax_1909	0.522	0.5057	0.5383
GABA_ergic_synapse	LJI308_2107	0.5217	0.5059	0.5375
inhibitory_synapse	Ribociclib_1632	0.5217	0.506	0.5374
cholinergic_synapse	VE-822_1613	0.5211	0.5051	0.5371
glycinergic_synapse	AZD6482_2169	0.5211	0.5053	0.5368
cholinergic_synapse	Podophyllotoxin bromide_1825	0.521	0.5052	0.5369
cholinergic_synapse	Fludarabine_1813	0.5208	0.5049	0.5367
cholinergic_synapse	Trametinib_1372	0.5202	0.5043	0.5362
excitatory_synapse	AZD1332_1463	0.5201	0.5042	0.5359
excitatory_synapse	JAK_8517_1739	0.5191	0.5033	0.5348
GABA_ergic_synapse	Ribociclib_1632	0.518	0.5022	0.5337
ribbon_synapse	AZD6738_1917	0.518	0.502	0.5339
ribbon_synapse	Savolitinib_1936	0.5163	0.5006	0.532
GABA_ergic_synapse	JAK_8517_1739	0.5161	0.5004	0.5318
GABA_ergic_synapse	WZ4003_1614	0.516	0.5003	0.5317
dopaminergic_synapse	Palbociclib_1054	0.5158	0.5001	0.5315
dopaminergic_synapse	GSK2578215A_1927	0.5154	0.4997	0.5311
cholinergic_synapse	AZD5153_1706	0.5144	0.4982	0.5307
inhibitory_synapse	Temozolomide_1375	0.5143	0.4986	0.5301
glutamatergic_synapse	Navitoclax_1011	0.5135	0.4978	0.5293
ribbon_synapse	Temozolomide_1375	0.5135	0.4977	0.5292
inhibitory_synapse	Navitoclax_1011	0.5133	0.4976	0.529
dopaminergic_synapse	AT13148_2170	0.5115	0.4957	0.5273
ribbon_synapse	SB216763_1025	0.5114	0.4957	0.5271
excitatory_synapse	LJI308_2107	0.5104	0.4947	0.5262
inhibitory_synapse	Nilotinib_1013	0.5095	0.4937	0.5253
cholinergic_synapse	Dactinomycin_1911	0.5088	0.493	0.5246
cholinergic_synapse	PRIMA-1MET_1131	0.5084	0.4926	0.5241
cholinergic_synapse	Gemcitabine_1190	0.5083	0.4922	0.5244
cholinergic_synapse	AZD6738_1917	0.5076	0.4915	0.5237
cholinergic_synapse	Picolinici-acid_1635	0.5068	0.4909	0.5228
inhibitory_synapse	SB216763_1025	0.5068	0.491	0.5226
cholinergic_synapse	GSK1904529A_1093	0.5063	0.4905	0.5222
cholinergic_synapse	AZD5991_1720	0.506	0.4902	0.5218
Schaffer_collateral_CA1_synapse	EPZ004777_1237	0.5052	0.4895	0.5209
cholinergic_synapse	Navitoclax_1011	0.5042	0.4884	0.52
neuron_to_neuron_synapse	JAK_8517_1739	0.5038	0.4881	0.5195
GABA_ergic_synapse	Ipatasertib_1924	0.5034	0.4876	0.5191
excitatory_synapse	Venetoclax_1909	0.503	0.4868	0.5192
Schaffer_collateral_CA1_synapse	Osimertinib_1919	0.5001	0.484	0.5161
dopaminergic_synapse	Dactolisib_1057	0.4999	0.4842	0.5156
glycinergic_synapse	Venetoclax_1909	0.4991	0.4833	0.5149
cholinergic_synapse	MK-1775_1179	0.4985	0.4825	0.5144
cholinergic_synapse	Ipatasertib_1924	0.4982	0.4824	0.5139
ribbon_synapse	MK-1775_1179	0.4968	0.4809	0.5126
cholinergic_synapse	Crizotinib_1083	0.4964	0.4803	0.5125
neuromuscular_junction	Venetoclax_1909	0.4943	0.4781	0.5105
Schaffer_collateral_CA1_synapse	Alisertib_1051	0.4942	0.4783	0.5101
inhibitory_synapse	AT13148_2170	0.4934	0.4776	0.5093
excitatory_synapse	AZD6482_2169	0.4926	0.4768	0.5084
cholinergic_synapse	ERK_2440_1713	0.4913	0.4752	0.5075
glutamatergic_synapse	Venetoclax_1909	0.491	0.4747	0.5074
glutamatergic_synapse	LJI308_2107	0.4895	0.4738	0.5052
ribbon_synapse	MG-132_1862	0.4894	0.4735	0.5052
cholinergic_synapse	Osimertinib_1919	0.4874	0.4716	0.5031
cholinergic_synapse	PCI-34051_1621	0.4873	0.4715	0.503
ribbon_synapse	AZD5991_1720	0.4835	0.4676	0.4994
inhibitory_synapse	AZD5991_1720	0.4791	0.4633	0.4949
cholinergic_synapse	Mirin_1048	0.4782	0.4624	0.4941
Schaffer_collateral_CA1_synapse	GSK2606414_1618	0.4781	0.4624	0.4939
neuromuscular_junction	GSK2606414_1618	0.4779	0.4621	0.4936
